# Supplementary material for: The microbial community structure and nitrogen cycle of high-altitude pristine saline lakes on the Qinghai-Tibetan plateau
Source: Front Microbiol. 2024 Jul 9;15:1424368. doi: 10.3389/fmicb.2024.1424368 (PMC11312105; doi:10.3389/fmicb.2024.1424368)
Supplement: Supplementary file 2 [file Table_1.xlsx]

## Sheet: Table S1
Supplementary Table 1. Environmental information for the samples in the four high-altitude pristine saline lakes in the Altun mountain
Sample_ID	Date (Y/M/D)	Longitude (E)	Latitude (N)	Altitude (m)	Temperature (℃)	Pressure (mmHg)	Dissolved Oxygen (%L)	Dissolved Oxygen (mg/L)	pH	Salinity	Sampling Depth (m)
AYK-19-2-0.22f	2019-04-06	89.9°	37.48°	3893	-1.1	-	-	-	8.4	4.75	0
AYK-19-2-3f	2019-04-06	89.9°	37.48°	3893	-1.1	-	-	-	8.4	-	0
AYK-19-4-0.22f	2019-04-06	89.75°	37.52°	3892	-2.4	-	-	-	8.19	-	0
AYK-19-4-3f	2019-04-06	89.75°	37.52°	3892	-2.4	-	-	-	8.19	-	0
WSX-19-0-0.22+3f	2019-04-07	90.023389°	38.40034°	2940	-	-	-	-	8.2	0.7	0
AYK-20-1-0.22f	2020-07-18	89.076657°	37.601851°	3853	13.8	477.3	106.4	5.23	8.2	-	0
AYK-20-1-3f	2020-07-18	89.076657°	37.601851°	3853	13.8	477.3	106.4	5.23	8.2	-	0
AYK-20-2-0.22f	2020-07-18	89.225756°	37.605683°	3824	14.6	477.0.	110.5	5.32	8.36	-	0
AYK-20-2-3f	2020-07-18	89.225756°	37.605683°	3824	14.6	477.0.	110.5	5.32	8.36	-	0
AYK-20-3-0.22f	2020-07-18	89.172883°	37.591942°	3841	14.3	477.2	111.7	5.45	8.52	-	0
AYK-20-3-3f	2020-07-18	89.172883°	37.591942°	3841	14.3	477.2	111.7	5.45	8.52	-	0
WSX-20-0-0.22+3f	2020-07-18	90.022468°	38.39778°	2944	14.4	536.9	141.4	8.58	7.45	-	0
AQK-20-0-3f	2020-07-15	88.49856°	37.08102°	4215	-	-	-	-	8.2	4.75	0
AQK-20-1-0.22+3f	2020-10-16	88.53799°	37.07402°	4215	-	-	-	-	8.89	2.47	0
AQK-20-2-0.22+3f	2020-10-16	88.40779°	37.09346°	4215	-	-	-	-	8.79	2.6	0
AQK-20-3-0.22+3f	2020-10-16	88.29378°	37.11399°	4215	-	-	-	-	8.91	2.6	0
JYH-20-1-0.22+3f	2020-10-17	89.34296°	36.38393°	4664	-	-	-	-	8.74	1.99	0
JYH-20-2-0.22+3f	2020-10-17	89.43138°	36.33056°	4664	-	-	-	-	8.83	2.02	0
JYH-20-3-0.22+3f	2020-10-17	89.58528°	36.24626°	4664	-	-	-	-	8.87	2.25	0
AYK-21-1-0.22f	2021-11-26	89.070000°	37.597500°	3890	3.4	476.8	88.6	-	8.34	5.21	0
AYK-21-1-3f	2021-11-26	89.070000°	37.597500°	3890	3.4	476.8	88.6	-	8.34	5.21	0
AYK-21-2-0.22f	2021-11-26	89.142778°	37.607778°	3900	1	476.8	92.5	-	8.35	5.2	0
AYK-21-2-3f	2021-11-26	89.142778°	37.607778°	3900	1	476.8	92.5	-	8.35	5.2	0
AYK-21-3-0.22f	2021-11-27	89.893333°	37.485556°	3890	-2.3	476.5	90.9	-	8.3	5.22	0
AYK-21-3-3f	2021-11-27	89.893333°	37.485556°	3890	-2.3	476.5	90.9	-	8.3	5.22	0
AYK-21-4-0.22f	2021-11-27	89.795556°	37.511944°	3890	-2.4	475.9	89.1	-	8.3	5.2	0
AYK-21-4-3f	2021-11-27	89.795556°	37.511944°	3890	-2.4	475.9	89.1	-	8.3	5.2	0
JYH-21-1-0.22+3f	2021-11-03	89.21608677°	36.46412649°	4657	-	-	-	-	8.78	2.4	0
JYH-21-2-0.22+3f	2021-11-03	89.21461686°	36.46506331°	4657	-	-	-	-	8.91	2.4	0
JYH-21-3-0.22+3f	2021-11-03	89.21651258°	36.46540922°	4657	-	-	-	-	8.9	2.5	0

## Sheet: Table S2
Supplementary Table 2. Sequencing data volume and assembly quality of microbial metagenomes of the samples from high-altitude pristine lakes in the Altun mountain
Assembly name	Sequencing length	Assembly length	N50	GC%
AQK-20-0-3f	36361505100	1539773309	14974	59.73
AQK-20-1-0.22+3f	31348114200	368877495	9581	47.77
AQK-20-2-0.22+3f	34696641600	301454214	6055	46.35
AQK-20-3-0.22+3f	32316030600	247033120	6708	47.32
AYK-19-2-0.22f	18827313150	248774311	7108	51.13
AYK-19-2-3f	19778785200	324000840	8773	50.47
AYK-19-4-0.22f	19314736500	472048726	9361	55.25
AYK-19-4-3f	19074248700	385901244	4566	53
AYK-20-1-0.22f	31451128500	253426166	6688	52.13
AYK-20-1-3f	36059864250	637566754	6586	51.31
AYK-20-2-0.22f	29936752350	455351958	9327	52.65
AYK-20-2-3f	31638049650	1032290644	10029	53.49
AYK-20-3-0.22f	31886455500	332322383	7737	48.71
AYK-20-3-3f	33226611150	1143095092	8651	51.31
AYK-21-1-0.22f	30550526250	397570425	6198	53.41
AYK-21-1-3f	33488185650	685684508	6332	54.22
AYK-21-2-0.22f	30106487550	384660794	6018	51.64
AYK-21-2-3f	32583446100	694927204	6191	53.33
AYK-21-3-0.22f	32161330650	341594377	8221	54.59
AYK-21-3-3f	35042305350	409070111	5840	53.71
AYK-21-4-0.22f	32550010950	336548133	9202	54.4
AYK-21-4-3f	32962149900	493217379	6789	54.53
JYH-20-1-0.22+3f	33187704150	212714463	5722	48.41
JYH-20-2-0.22+3f	30599819700	168108405	6322	48.61
JYH-20-3-0.22+3f	33744310950	489107733	9651	48.11
JYH-21-1-0.22+3f	57626459550	507058609	8097	50.85
JYH-21-2-0.22+3f	45689555250	383067897	8058	49.73
JYH-21-3-0.22+3f	42421799250	477398882	8096	50.29
WSX-19-0-0.22+3f	41167538250	1048284512	4871	48.09
WSX-20-0-0.22+3f	38079253950	609610487	6797	49.93
Note: Paired-end sequencing, only one end of the sequencing data is listed to avoid duplication.

## Sheet: Table S3
Supplementary Table 3. Classification, quality and basic information of the 1,601 MAGs recovered from lake water samples
MAG_ID	Classification (GTDB)	Completeness	Contamination	Strain_heterogeneity	Quality	Num_contigs	Largest contig	Total_length	Avg_len	GC (%)	N50	N75	L50	L75	Depth in lake Aqqikkol	Depth in lake Ayakkum	Depth in lake Jingyu	Depth in lake Wusuxiao
WSX-19-0-0.22+3f_concoct_bin.86.contigs	d__Archaea;p__Halobacteriota;c__Halobacteria;o__Halobacteriales;f__Haloferacaceae;g__Halorubrum;s__	51.41	5.35	0	medium	618	19673	2161725	3497.94	68.33	3543	2571	197	377	0.0420022	0.0635084	0.0880488	0.0749274
AQK-20-0-3f_metabat_bin.86.contigs	d__Archaea;p__Nanoarchaeota;c__Nanoarchaeia;o__Woesearchaeales;f__JABIAG01;g__;s__	68.22	0.93	0	medium	60	65418	775439	12924	35.67	15687	10037	12	27	0.0945641	0.000555464	0.000119086	0.000792299
AQK-20-0-3f_metabat_bin.234.contigs	d__Archaea;p__Nanoarchaeota;c__Nanoarchaeia;o__Woesearchaeales;f__SKIA01;g__;s__	75.7	0	0	medium	38	145131	1207403	31773.8	53.91	69904	25115	6	13	0.156533	0.00757915	0.00936043	0.017184
AQK-20-0-3f_metabat_bin.376.contigs	d__Archaea;p__Nanoarchaeota;c__Nanoarchaeia;o__Woesearchaeales;f__UBA10216;g__;s__	85.51	0	0	medium	25	157992	1154502	46180.1	33.25	82025	56504	6	10	0.145205	0.00494438	0.00322718	0.00693312
AQK-20-0-3f_metabat_bin.353.contigs	d__Archaea;p__Nanoarchaeota;c__Nanoarchaeia;o__Woesearchaeales;f__UBA525;g__;s__	83.88	0.93	0	medium	38	226452	1609731	42361.3	39.38	63636	39605	8	16	0.0699717	0.00468695	0.00338893	0.00722074
AQK-20-0-3f_metabat_bin.404.contigs	d__Archaea;p__Nanoarchaeota;c__Nanoarchaeia;o__Woesearchaeales;f__UBA525;g__UBA153;s__	85.75	0	0	medium	51	183405	1494731	29308.5	46.58	82840	35715	6	12	3.46534	1.32163	5.13857	0.333061
AQK-20-0-3f_metabat_bin.282.contigs	d__Archaea;p__Thermoplasmatota;c__E2;o__UBA9212;f__;g__;s__	95.47	1.6	0	high	31	300396	1638913	52868.2	61.81	158577	73202	4	8	0.0897555	0.0158866	0.0435704	0.0088933
AQK-20-0-3f_metabat_bin.367.contigs	d__Archaea;p__Thermoplasmatota;c__E2;o__UBA9212;f__;g__;s__	97.2	4.77	0	high	159	742924	2898309	18228.4	64.67	217332	77293	4	9	0.280012	0.68881	0.391316	0.0946794
AQK-20-0-3f_metabat_bin.34.contigs	d__Bacteria;p__Acidobacteriota;c__;o__;f__;g__;s__	82.34	1.92	0	medium	344	59717	4391767	12766.8	71.97	17699	10505	73	152	0.0478626	0.0476894	0.0424933	0.015771
AQK-20-0-3f_metabat_bin.290_sub.contigs	d__Bacteria;p__Acidobacteriota;c__Acidobacteriae;o__Bryobacterales;f__UBA6623;g__;s__	87.52	6.32	0	medium	769	88667	6936723	9020.45	59.64	11660	6708	174	370	0.0155569	0.0119343	0.0111511	0.00565592
AQK-20-0-3f_metabat_bin.393.contigs	d__Bacteria;p__Acidobacteriota;c__Acidobacteriae;o__Bryobacterales;f__UBA6623;g__;s__	93.59	3.64	16.67	high	397	77860	5907864	14881.3	67.78	23803	12932	84	168	0.0442054	0.0157175	0.0234364	0.00192604
AQK-20-0-3f_metabat_bin.407.contigs	d__Bacteria;p__Acidobacteriota;c__Acidobacteriae;o__Bryobacterales;f__UBA6623;g__;s__	97.86	2.18	0	high	72	482874	4703147	65321.5	61.44	190948	68308	9	20	0.223955	0.00275137	0.00284513	0.00111836
AQK-20-0-3f_metabat_bin.78_sub.contigs	d__Bacteria;p__Acidobacteriota;c__Acidobacteriae;o__Bryobacterales;f__UBA6623;g__;s__	96.55	8.62	22.22	medium	167	284223	6187640	37051.7	61.2	94188	44758	20	41	0.0311551	0.0144587	0.0133576	0.00296086
AQK-20-0-3f_metabat_bin.245.contigs	d__Bacteria;p__Acidobacteriota;c__Acidobacteriae;o__Bryobacterales;f__UBA6623;g__RI-231;s__	54.06	2.56	33.33	medium	497	109676	3593613	7230.61	66.03	9388	4953	106	242	0.114685	0.035082	0.035843	0.00516763
AQK-20-0-3f_metabat_bin.332.contigs	d__Bacteria;p__Acidobacteriota;c__Holophagae;o__Acanthopleuribacterales;f__Acanthopleuribacteraceae;g__;s__	92.31	2.56	0	high	104	337517	5760564	55390	53.87	93903	54490	20	39	0.220594	0.0256514	0.0222578	0.0156662
AYK-21-3-3f_metabat_bin.116_sub.contigs	d__Bacteria;p__Acidobacteriota;c__Holophagae;o__Acanthopleuribacterales;f__Acanthopleuribacteraceae;g__;s__	86.65	4.5	25	medium	752	43943	5528289	7351.45	52.21	8795	5667	204	398	0.00134657	0.0139144	0.0121573	0.00163637
AQK-20-0-3f_metabat_bin.29.contigs	d__Bacteria;p__Acidobacteriota;c__UBA4820;o__;f__;g__;s__	93.49	2.56	0	high	316	95833	5421040	17155.2	73.38	27093	14401	62	130	0.169459	0.0813993	0.108104	0.0287653
AQK-20-0-3f_metabat_bin.244.contigs	d__Bacteria;p__Actinobacteriota;c__Acidimicrobiia;o__Acidimicrobiales;f__Bin134;g__;s__	90.84	1.28	0	high	144	125931	3228057	22417.1	69.09	51813	21817	22	47	0.0653399	0.0569906	0.0518674	0.0127896
AYK-19-4-0.22f_metabat_bin.123.contigs	d__Bacteria;p__Actinobacteriota;c__Acidimicrobiia;o__Acidimicrobiales;f__Ilumatobacteraceae;g__;s__	96.95	7.91	21.43	medium	276	139194	5286120	19152.6	67.96	37806	17000	45	95	0.0195726	0.0407475	0.0322439	0.00960083
AYK-20-3-3f_metabat_bin.61.contigs	d__Bacteria;p__Actinobacteriota;c__Acidimicrobiia;o__Acidimicrobiales;f__Ilumatobacteraceae;g__;s__	94.87	4.27	0	high	169	142873	3422456	20251.2	67.8	31653	19505	30	65	0.0431999	0.143094	0.0600914	0.0296309
AYK-21-2-3f_metabat_bin.42.contigs	d__Bacteria;p__Actinobacteriota;c__Acidimicrobiia;o__Acidimicrobiales;f__Ilumatobacteraceae;g__;s__	97.44	6.51	18.18	medium	208	125758	3715088	17861	67.65	30994	16241	37	80	0.0398984	0.132912	0.0554027	0.0243529
AYK-21-3-3f_concoct_bin.116.contigs	d__Bacteria;p__Actinobacteriota;c__Acidimicrobiia;o__Acidimicrobiales;f__Ilumatobacteraceae;g__;s__	93.16	3.67	62.5	high	393	102164	3858984	9819.3	67.6	15944	8551	68	149	0.0320805	0.117706	0.0493233	0.0197463
AYK-21-4-0.22f_concoct_bin.24.contigs	d__Bacteria;p__Actinobacteriota;c__Acidimicrobiia;o__Acidimicrobiales;f__Ilumatobacteraceae;g__;s__	89.67	4.46	12.5	medium	498	71533	3305589	6637.73	67.71	8963	5054	113	237	0.0362576	0.148006	0.0535675	0.0165311
AYK-21-4-3f_metabat_bin.31.contigs	d__Bacteria;p__Actinobacteriota;c__Acidimicrobiia;o__Acidimicrobiales;f__Ilumatobacteraceae;g__;s__	98.29	2.99	25	high	232	90947	3732235	16087.2	67.61	26022	13734	46	94	0.0448539	0.137578	0.0636448	0.0259756
AQK-20-0-3f_metabat_bin.250.contigs	d__Bacteria;p__Actinobacteriota;c__Acidimicrobiia;o__Acidimicrobiales;f__Ilumatobacteraceae;g__Ilumatobacter;s__	75.21	4.7	16.67	medium	427	40043	2782893	6517.31	68.32	7597	5049	125	238	0.0573307	0.079083	0.0701018	0.0104541
AYK-19-4-0.22f_metabat_bin.101_sub.contigs	d__Bacteria;p__Actinobacteriota;c__Acidimicrobiia;o__Acidimicrobiales;f__Ilumatobacteraceae;g__Ilumatobacter;s__	84.37	3.5	0	medium	448	33711	2945176	6574.05	66.24	7690	4888	118	239	0.0304221	0.0723847	0.055621	0.00973041
AYK-19-4-0.22f_metabat_bin.128.contigs	d__Bacteria;p__Actinobacteriota;c__Acidimicrobiia;o__Acidimicrobiales;f__Ilumatobacteraceae;g__Ilumatobacter_A;s__	91.31	2.64	20	high	235	82247	3714747	15807.4	66.28	24299	14554	46	93	0.0313401	0.0836858	0.0511097	0.0254398
AYK-20-1-3f_metabat_bin.89_sub.contigs	d__Bacteria;p__Actinobacteriota;c__Acidimicrobiia;o__Acidimicrobiales;f__Ilumatobacteraceae;g__Ilumatobacter_A;s__	83.81	5.13	16.67	medium	273	88887	3467349	12700.9	65.98	20193	9882	48	107	0.0252744	0.0941316	0.0491677	0.0131555
AYK-20-3-3f_metabat_bin.116.contigs	d__Bacteria;p__Actinobacteriota;c__Acidimicrobiia;o__Acidimicrobiales;f__Ilumatobacteraceae;g__Ilumatobacter_A;s__	66.17	2.56	33.33	medium	527	21393	2584386	4903.96	66.52	5225	3595	163	314	0.0263152	0.0981699	0.0674733	0.00997326
AYK-20-3-3f_metabat_bin.283.contigs	d__Bacteria;p__Actinobacteriota;c__Acidimicrobiia;o__Acidimicrobiales;f__Ilumatobacteraceae;g__Ilumatobacter_A;s__	90.06	2.42	50	high	311	85137	3439110	11058.2	66.35	16444	8722	60	132	0.0235183	0.0729581	0.043989	0.00743988
AYK-20-3-3f_metabat_bin.333.contigs	d__Bacteria;p__Actinobacteriota;c__Acidimicrobiia;o__Acidimicrobiales;f__Ilumatobacteraceae;g__Ilumatobacter_A;s__	88.98	2.85	50	medium	259	80951	3377621	13041	66.07	21611	10599	48	103	0.0207277	0.0931225	0.0464437	0.00996079
AYK-21-2-3f_concoct_bin.201_sub.contigs	d__Bacteria;p__Actinobacteriota;c__Acidimicrobiia;o__Acidimicrobiales;f__Ilumatobacteraceae;g__Ilumatobacter_A;s__	81.4	9.5	50	medium	817	36403	4004517	4901.49	66.47	6106	3430	206	427	0.0184102	0.0619667	0.039614	0.00813267
JYH-20-3-0.22+3f_concoct_bin.120_sub.contigs	d__Bacteria;p__Actinobacteriota;c__Acidimicrobiia;o__Acidimicrobiales;f__Ilumatobacteraceae;g__M30B72;s__M30B72 sp018401375	93.45	3.75	7.69	high	326	136612	3628288	11129.7	59.66	30780	9124	29	83	0.0301863	0.0365486	0.539334	0.0150012
JYH-21-1-0.22+3f_concoct_bin.73.contigs	d__Bacteria;p__Actinobacteriota;c__Acidimicrobiia;o__Acidimicrobiales;f__Ilumatobacteraceae;g__M30B72;s__M30B72 sp018401375	97.44	3.25	11.11	high	233	138441	2795624	11998.4	60.59	24002	10326	32	75	0.0322834	0.047969	0.271084	0.0302989
JYH-21-2-0.22+3f_metabat_bin.39.contigs	d__Bacteria;p__Actinobacteriota;c__Acidimicrobiia;o__Acidimicrobiales;f__Ilumatobacteraceae;g__M30B72;s__M30B72 sp018401375	65.81	1.71	50	medium	115	72193	1449913	12607.9	60.75	21531	10653	22	46	0.0557287	0.109664	0.503548	0.056808
JYH-21-3-0.22+3f_concoct_bin.142.contigs	d__Bacteria;p__Actinobacteriota;c__Acidimicrobiia;o__Acidimicrobiales;f__Ilumatobacteraceae;g__M30B72;s__M30B72 sp018401375	87.5	1.8	40	medium	399	45011	2233023	5596.55	60.75	6707	4130	99	205	0.0223241	0.0518865	0.355239	0.0209686
AYK-19-4-3f_metabat_bin.110.contigs	d__Bacteria;p__Actinobacteriota;c__Acidimicrobiia;o__Acidimicrobiales;f__Ilumatobacteraceae;g__UBA3006;s__	83.33	8.12	30	medium	165	66518	1671118	10128	54.17	18555	7453	26	64	0.0303269	0.244412	0.0862273	0.0676717
AQK-20-0-3f_metabat_bin.224.contigs	d__Bacteria;p__Actinobacteriota;c__Acidimicrobiia;o__Acidimicrobiales;f__JACDCH01;g__;s__	91.45	4.27	14.29	high	307	111930	4886547	15917.1	68.49	32107	14853	48	103	0.0364767	0.0349411	0.0350985	0.00586702
AYK-19-4-0.22f_metabat_bin.80.contigs	d__Bacteria;p__Actinobacteriota;c__Acidimicrobiia;o__Acidimicrobiales;f__JACDCH01;g__;s__	68.89	2.14	33.33	medium	554	27937	2954640	5333.29	70.31	5858	3973	167	320	0.0395073	0.0892759	0.0715058	0.0161031
AYK-20-3-3f_metabat_bin.233.contigs	d__Bacteria;p__Actinobacteriota;c__Acidimicrobiia;o__Acidimicrobiales;f__SHLQ01;g__SHLQ01;s__	96.58	1.99	0	high	57	662530	3961013	69491.5	62.12	230524	88845	6	13	0.0163017	0.0436866	0.0309473	0.0169802
AQK-20-0-3f_metabat_bin.41.contigs	d__Bacteria;p__Actinobacteriota;c__Acidimicrobiia;o__Acidimicrobiales;f__UBA10347;g__UBA10347;s__	91.45	4.7	0	high	256	143195	5651971	22078	66.9	35242	19223	48	104	0.0292079	0.0337662	0.0312814	0.00654631
AQK-20-0-3f_metabat_bin.43.contigs	d__Bacteria;p__Actinobacteriota;c__Acidimicrobiia;o__Acidimicrobiales;f__UBA11606;g__VXYK01;s__	94.02	6.03	20	medium	115	210452	3840374	33394.6	70.37	49601	30925	22	47	0.178266	0.059832	0.0521926	0.0225448
AQK-20-0-3f_metabat_bin.68.contigs	d__Bacteria;p__Actinobacteriota;c__Acidimicrobiia;o__Acidimicrobiales;f__UBA11606;g__VXYK01;s__	92.21	1.28	0	high	171	196341	3959453	23154.7	68.49	43584	23099	25	56	0.0679766	0.0302066	0.0350095	0.00303887
AYK-19-4-3f_metabat_bin.9.contigs	d__Bacteria;p__Actinobacteriota;c__Acidimicrobiia;o__Acidimicrobiales;f__UBA8139;g__F1-20-MAGs160;s__F1-20-MAGs160 sp903827085	86.32	1.28	0	medium	75	184113	2136383	28485.1	58.22	57184	32686	11	22	0.00971672	0.0500787	0.0374101	0.00803391
AQK-20-0-3f_metabat_bin.398.contigs	d__Bacteria;p__Actinobacteriota;c__Acidimicrobiia;o__Acidimicrobiales;f__UBA8139;g__M30B73;s__	82.91	5.08	5.88	medium	389	39326	3080641	7919.39	73.08	10504	5991	97	195	0.0613552	0.0828267	0.0719705	0.0252204
AQK-20-0-3f_metabat_bin.119.contigs	d__Bacteria;p__Actinobacteriota;c__Acidimicrobiia;o__UBA5794;f__UBA11373;g__;s__	79.91	1.28	0	medium	284	52078	2062128	7261.01	66.36	8079	4995	64	144	0.158551	0.0122618	0.0265468	0.00506405
AQK-20-0-3f_metabat_bin.151.contigs	d__Bacteria;p__Actinobacteriota;c__Acidimicrobiia;o__UBA5794;f__ZC4RG35;g__;s__	97.01	3.42	50	high	130	230708	3538154	27216.6	65.07	57935	28046	19	42	0.207068	0.0557258	0.0283507	0.00507408
AQK-20-0-3f_metabat_bin.184.contigs	d__Bacteria;p__Actinobacteriota;c__Acidimicrobiia;o__UBA5794;f__ZC4RG35;g__;s__	86.84	1.38	66.67	medium	288	65765	2646870	9190.52	65.64	12195	6323	57	132	0.0769025	0.061241	0.0478173	0.00555806
AQK-20-0-3f_metabat_bin.209.contigs	d__Bacteria;p__Actinobacteriota;c__Acidimicrobiia;o__UBA5794;f__ZC4RG35;g__;s__	90.17	2.99	25	high	349	192203	3587772	10280.1	65.61	13634	7781	73	162	0.197492	0.0638708	0.0338675	0.00431236
AQK-20-0-3f_metabat_bin.237.contigs	d__Bacteria;p__Actinobacteriota;c__Acidimicrobiia;o__UBA5794;f__ZC4RG35;g__;s__	94.02	3.09	40	high	166	148553	2929547	17647.9	64.87	29938	15190	26	60	0.41038	0.0697854	0.0534266	0.0341954
AYK-19-4-0.22f_metabat_bin.151.contigs	d__Bacteria;p__Actinobacteriota;c__Acidimicrobiia;o__UBA5794;f__ZC4RG35;g__;s__	95.73	6.58	28.57	medium	241	139055	4158008	17253.1	65	33210	14169	36	83	0.170647	0.0507948	0.0272979	0.00423245
AYK-19-4-0.22f_metabat_bin.29.contigs	d__Bacteria;p__Actinobacteriota;c__Acidimicrobiia;o__UBA5794;f__ZC4RG35;g__;s__	81.2	2.23	40	medium	273	56039	2862996	10487.2	65.78	13491	8971	62	128	0.264677	0.101242	0.0570889	0.0274762
AYK-20-3-3f_metabat_bin.125.contigs	d__Bacteria;p__Actinobacteriota;c__Acidimicrobiia;o__UBA5794;f__ZC4RG35;g__;s__	73.5	4.27	20	medium	356	51409	2718020	7634.89	65.84	9718	5578	83	178	0.276034	0.0961107	0.0477034	0.0165486
AYK-20-3-3f_metabat_bin.355.contigs	d__Bacteria;p__Actinobacteriota;c__Actinomycetia;o__Actinomycetales;f__Demequinaceae;g__Demequina;s__	90.75	0.77	66.67	high	169	95926	2144460	12689.1	66.44	21794	11361	28	63	0.0435028	0.121274	0.0865166	0.0280987
AQK-20-2-0.22+3f_concoct_bin.20_sub.contigs	d__Bacteria;p__Actinobacteriota;c__Actinomycetia;o__Actinomycetales;f__Microbacteriaceae;g__;s__	84.14	8.19	71.43	medium	319	46740	1649041	5169.41	49.83	6385	3291	59	154	8.94871	0.58037	13.3658	0.0989571
AYK-19-2-0.22f_concoct_bin.36_sub.contigs	d__Bacteria;p__Actinobacteriota;c__Actinomycetia;o__Actinomycetales;f__Microbacteriaceae;g__;s__	69.94	5.07	0	medium	225	121157	1586735	7052.16	48.96	19916	4091	18	72	1.04567	4.25735	1.92557	0.447691
AYK-19-2-0.22f_metabat_bin.6.contigs	d__Bacteria;p__Actinobacteriota;c__Actinomycetia;o__Actinomycetales;f__Microbacteriaceae;g__;s__	95.61	1.75	33.33	high	95	187945	1383084	14558.8	47.63	30317	12899	12	31	0.123548	29.0337	0.551705	0.577814
AYK-19-2-3f_metabat_bin.69.contigs	d__Bacteria;p__Actinobacteriota;c__Actinomycetia;o__Actinomycetales;f__Microbacteriaceae;g__;s__	95.91	1.4	33.33	high	74	163966	1314538	17764	47.85	48560	13850	7	19	0.112406	33.5843	0.27547	0.802918
AYK-19-2-3f_metabat_bin.83.contigs	d__Bacteria;p__Actinobacteriota;c__Actinomycetia;o__Actinomycetales;f__Microbacteriaceae;g__;s__	81.23	0.19	0	medium	213	30080	1285933	6037.24	49.91	6691	4379	58	118	4.20204	2.60243	6.70481	0.260909
AYK-19-4-0.22f_metabat_bin.160.contigs	d__Bacteria;p__Actinobacteriota;c__Actinomycetia;o__Actinomycetales;f__Microbacteriaceae;g__;s__	95.03	4.78	92.86	high	108	115435	1316406	12188.9	47.63	27656	7753	12	34	0.134279	34.7198	0.301465	0.622649
AYK-20-1-3f_metabat_bin.116_sub.contigs	d__Bacteria;p__Actinobacteriota;c__Actinomycetia;o__Actinomycetales;f__Microbacteriaceae;g__;s__	88.14	9.16	100	medium	150	96162	1328878	8859.19	50.1	10731	6120	25	66	7.36126	1.19579	13.2131	0.149309
AYK-20-1-3f_metabat_bin.83.contigs	d__Bacteria;p__Actinobacteriota;c__Actinomycetia;o__Actinomycetales;f__Microbacteriaceae;g__;s__	82.75	0.58	100	medium	51	131064	966958	18960	47.76	31600	14971	8	19	0.204679	66.9544	0.516013	1.31835
AYK-20-2-0.22f_concoct_bin.109.contigs	d__Bacteria;p__Actinobacteriota;c__Actinomycetia;o__Actinomycetales;f__Microbacteriaceae;g__;s__	95.32	7.41	85	medium	159	98337	1597498	10047.2	47.59	19065	8396	21	54	0.144689	24.035	0.258348	0.601532
AYK-20-2-3f_metabat_bin.36.contigs	d__Bacteria;p__Actinobacteriota;c__Actinomycetia;o__Actinomycetales;f__Microbacteriaceae;g__;s__	66.28	2.34	50	medium	112	44725	775499	6924.1	49.34	8780	4822	25	56	26.4804	1.85395	44.2352	0.250328
AYK-20-2-3f_metabat_bin.43.contigs	d__Bacteria;p__Actinobacteriota;c__Actinomycetia;o__Actinomycetales;f__Microbacteriaceae;g__;s__	65.2	0	0	medium	28	110247	694240	24794.3	47.75	51574	23724	5	10	0.230427	95.981	0.623031	1.65487
AYK-20-3-0.22f_metabat_bin.94.contigs	d__Bacteria;p__Actinobacteriota;c__Actinomycetia;o__Actinomycetales;f__Microbacteriaceae;g__;s__	92.69	0.64	0	high	75	92032	1153776	15383.7	47.78	26096	11196	12	28	0.183309	52.6995	0.456095	1.06589
AYK-20-3-3f_metabat_bin.238.contigs	d__Bacteria;p__Actinobacteriota;c__Actinomycetia;o__Actinomycetales;f__Microbacteriaceae;g__;s__	88.3	0.7	33.33	medium	50	90777	1065975	21319.5	47.79	38661	18004	8	19	0.187725	60.3253	0.496909	1.03884
AYK-21-1-0.22f_metabat_bin.50.contigs	d__Bacteria;p__Actinobacteriota;c__Actinomycetia;o__Actinomycetales;f__Microbacteriaceae;g__;s__	84.21	3.7	91.67	medium	121	100184	998623	8253.08	50.18	10392	5527	24	56	8.05139	1.61237	14.3084	0.206682
AYK-21-1-0.22f_metabat_bin.58.contigs	d__Bacteria;p__Actinobacteriota;c__Actinomycetia;o__Actinomycetales;f__Microbacteriaceae;g__;s__	72.98	0.58	100	medium	42	128820	801726	19088.7	47.76	37374	17744	7	16	0.236781	82.8457	0.565378	1.0737
AYK-21-1-3f_metabat_bin.171_sub.contigs	d__Bacteria;p__Actinobacteriota;c__Actinomycetia;o__Actinomycetales;f__Microbacteriaceae;g__;s__	79.14	2.53	83.33	medium	130	44963	947999	7292.3	50.21	8676	4813	27	65	7.9797	1.66395	14.568	0.200256
AYK-21-2-0.22f_metabat_bin.87_sub.contigs	d__Bacteria;p__Actinobacteriota;c__Actinomycetia;o__Actinomycetales;f__Microbacteriaceae;g__;s__	85.63	1.85	100	medium	116	103472	1062675	9160.99	50.16	12648	5969	19	51	16.057	3.2939	28.6511	0.579661
AYK-21-2-3f_metabat_bin.118.contigs	d__Bacteria;p__Actinobacteriota;c__Actinomycetia;o__Actinomycetales;f__Microbacteriaceae;g__;s__	80.7	0.88	100	medium	59	89241	926930	15710.7	47.8	27763	11497	12	25	0.144436	69.9792	0.387934	0.970723
AYK-21-2-3f_metabat_bin.151.contigs	d__Bacteria;p__Actinobacteriota;c__Actinomycetia;o__Actinomycetales;f__Microbacteriaceae;g__;s__	83.92	5.65	80	medium	136	72677	1046717	7696.45	50.19	9158	5080	24	65	7.92523	1.51898	14.4607	0.182727
AYK-21-3-0.22f_metabat_bin.21.contigs	d__Bacteria;p__Actinobacteriota;c__Actinomycetia;o__Actinomycetales;f__Microbacteriaceae;g__;s__	87.58	1.75	100	medium	113	160282	1111670	9837.79	50.05	13571	6569	18	46	7.70878	1.45955	13.8239	0.200039
AYK-21-3-3f_metabat_bin.28_sub.contigs	d__Bacteria;p__Actinobacteriota;c__Actinomycetia;o__Actinomycetales;f__Microbacteriaceae;g__;s__	87.76	7.25	94.74	medium	141	82128	1109452	7868.45	50.13	10371	5077	27	68	8.12499	1.38365	14.6081	0.17243
AYK-21-4-0.22f_metabat_bin.102.contigs	d__Bacteria;p__Actinobacteriota;c__Actinomycetia;o__Actinomycetales;f__Microbacteriaceae;g__;s__	92.11	1.75	75	high	77	58316	1134672	14736	47.68	24105	12536	14	31	0.17664	52.4121	0.477831	1.06702
AYK-21-4-0.22f_metabat_bin.17.contigs	d__Bacteria;p__Actinobacteriota;c__Actinomycetia;o__Actinomycetales;f__Microbacteriaceae;g__;s__	89.97	3.7	90.91	medium	104	80161	1108768	10661.2	50.2	15100	8284	18	43	7.26914	1.45449	13.1743	0.162983
AYK-21-4-3f_metabat_bin.47.contigs	d__Bacteria;p__Actinobacteriota;c__Actinomycetia;o__Actinomycetales;f__Microbacteriaceae;g__;s__	82.4	8.38	91.67	medium	126	79199	1052674	8354.56	50.13	10833	5160	20	55	8.57022	1.48828	15.5797	0.192689
AYK-21-4-3f_metabat_bin.72.contigs	d__Bacteria;p__Actinobacteriota;c__Actinomycetia;o__Actinomycetales;f__Microbacteriaceae;g__;s__	87.82	0.35	50	medium	72	91927	1058585	14702.6	47.71	28137	11359	11	27	0.189772	59.1455	0.555329	1.12138
JYH-20-1-0.22+3f_concoct_bin.89.contigs	d__Bacteria;p__Actinobacteriota;c__Actinomycetia;o__Actinomycetales;f__Microbacteriaceae;g__;s__	89.14	2.14	100	medium	203	38904	1340799	6604.92	49.84	9456	4283	40	91	12.0791	0.752839	22.4353	0.128642
JYH-20-2-0.22+3f_concoct_bin.63.contigs	d__Bacteria;p__Actinobacteriota;c__Actinomycetia;o__Actinomycetales;f__Microbacteriaceae;g__;s__	90.45	4.68	81.82	high	182	62759	1351964	7428.37	49.83	10884	5402	32	78	12.0472	0.826709	21.9807	0.189146
JYH-20-3-0.22+3f_concoct_bin.95.contigs	d__Bacteria;p__Actinobacteriota;c__Actinomycetia;o__Actinomycetales;f__Microbacteriaceae;g__;s__	92.16	3.27	87.5	high	226	53573	1506527	6666.05	49.75	8787	4664	39	98	10.6068	0.766978	18.4073	0.166221
JYH-21-1-0.22+3f_metabat_bin.92.contigs	d__Bacteria;p__Actinobacteriota;c__Actinomycetia;o__Actinomycetales;f__Microbacteriaceae;g__;s__	82.46	0	0	medium	122	75376	956702	7841.82	47.65	9843	6119	30	60	0.146808	57.8037	0.420021	0.806147
JYH-21-2-0.22+3f_metabat_bin.67.contigs	d__Bacteria;p__Actinobacteriota;c__Actinomycetia;o__Actinomycetales;f__Microbacteriaceae;g__;s__	88.6	2.39	16.67	medium	112	29561	1059159	9456.78	47.66	11825	7854	28	55	0.151288	51.6875	0.410247	0.879575
AYK-19-2-0.22f_concoct_bin.15_sub.contigs	d__Bacteria;p__Actinobacteriota;c__Actinomycetia;o__Actinomycetales;f__Microbacteriaceae;g__Alpinimonas;s__	89.29	5.92	91.3	medium	288	74765	3001825	10423	57.58	20019	9959	40	93	0.109995	0.394888	0.258309	0.034412
AYK-19-2-3f_concoct_bin.110.contigs	d__Bacteria;p__Actinobacteriota;c__Actinomycetia;o__Actinomycetales;f__Microbacteriaceae;g__Alpinimonas;s__	94.34	6.78	96.55	medium	175	174481	2570136	14686.5	58.15	32444	12476	20	53	0.0243917	0.270458	0.0606852	0.0202766
WSX-20-0-0.22+3f_metabat_bin.53.contigs	d__Bacteria;p__Actinobacteriota;c__Actinomycetia;o__Actinomycetales;f__Microbacteriaceae;g__Aquiluna;s__	91.08	0	0	high	9	348922	1128017	125335	51.87	220253	123061	2	5	0.107863	0.297308	0.237556	2.5961
AYK-19-2-0.22f_concoct_bin.7.contigs	d__Bacteria;p__Actinobacteriota;c__Actinomycetia;o__Actinomycetales;f__Microbacteriaceae;g__Aurantimicrobium;s__	88.97	5.3	100	medium	184	144080	1726387	9382.54	53.17	18398	7147	21	61	0.115205	0.857309	0.124768	0.0451564
AYK-19-2-3f_concoct_bin.28_sub.contigs	d__Bacteria;p__Actinobacteriota;c__Actinomycetia;o__Actinomycetales;f__Microbacteriaceae;g__Aurantimicrobium;s__	87.14	4.35	69.23	medium	203	151920	1709154	8419.48	53.41	13589	6191	32	79	0.067024	1.0965	0.130584	0.0599382
AYK-19-2-0.22f_concoct_bin.73.contigs	d__Bacteria;p__Actinobacteriota;c__Actinomycetia;o__Actinomycetales;f__Microbacteriaceae;g__Marinisubtilis;s__	67.77	3.71	72.22	medium	467	12522	1579196	3381.58	68.87	3419	2552	156	292	0.117055	0.286923	0.207879	0.0713134
AYK-19-2-3f_concoct_bin.96.contigs	d__Bacteria;p__Actinobacteriota;c__Actinomycetia;o__Actinomycetales;f__Microbacteriaceae;g__Marinisubtilis;s__	67.8	7.86	93.55	medium	513	16349	1799930	3508.64	68.77	3596	2657	172	318	0.0909029	0.239746	0.164356	0.0535007
AYK-19-4-0.22f_concoct_bin.149_sub.contigs	d__Bacteria;p__Actinobacteriota;c__Actinomycetia;o__Actinomycetales;f__Microbacteriaceae;g__Marinisubtilis;s__	79.16	3.97	80	medium	376	16698	1871492	4977.37	68.66	5719	3836	108	208	0.0823009	0.2106	0.14859	0.0481265
AYK-20-2-3f_concoct_bin.189.contigs	d__Bacteria;p__Actinobacteriota;c__Actinomycetia;o__Actinomycetales;f__Microbacteriaceae;g__Marinisubtilis;s__	52.25	0.25	100	medium	332	8659	1071814	3228.36	68.65	3130	2550	121	215	0.17498	0.475165	0.316425	0.118605
WSX-20-0-0.22+3f_metabat_bin.231.contigs	d__Bacteria;p__Actinobacteriota;c__Actinomycetia;o__Actinomycetales;f__Microbacteriaceae;g__Microbacterium;s__	92.86	2.89	50	high	126	128176	2321052	18421	67.26	44619	17571	16	38	0.0601487	0.123885	0.117888	0.253168
AYK-20-2-0.22f_concoct_bin.110.contigs	d__Bacteria;p__Actinobacteriota;c__Actinomycetia;o__Actinomycetales;f__Microbacteriaceae;g__Microbacterium;s__Microbacterium sp001984105	89.39	0.8	0	medium	447	30796	3220852	7205.49	70.78	9381	5511	108	221	0.0454967	0.0978175	0.0793491	0.0327283
AQK-20-0-3f_concoct_bin.176.contigs	d__Bacteria;p__Actinobacteriota;c__Actinomycetia;o__Actinomycetales;f__Microbacteriaceae;g__Pontimonas;s__	83.63	2.91	81.82	medium	186	47422	1352754	7272.87	60.25	10099	4981	34	81	3.4961	85.0146	6.99416	0.658772
AQK-20-1-0.22+3f_metabat_bin.17.contigs	d__Bacteria;p__Actinobacteriota;c__Actinomycetia;o__Actinomycetales;f__Microbacteriaceae;g__Pontimonas;s__	78.71	0.49	66.67	medium	115	46542	1161587	10100.8	60.28	13747	7710	25	52	3.81991	101.627	7.76259	0.247141
AQK-20-2-0.22+3f_concoct_bin.53.contigs	d__Bacteria;p__Actinobacteriota;c__Actinomycetia;o__Actinomycetales;f__Microbacteriaceae;g__Pontimonas;s__	91.83	7.72	48.39	medium	636	39691	3228908	5076.9	56.87	5992	3534	155	333	0.762158	12.0009	1.19448	0.0754261
AQK-20-3-0.22+3f_concoct_bin.110.contigs	d__Bacteria;p__Actinobacteriota;c__Actinomycetia;o__Actinomycetales;f__Microbacteriaceae;g__Pontimonas;s__	89.53	7.85	65.62	medium	493	55562	2955661	5995.26	57.11	7544	4284	108	239	0.949804	14.0421	1.46477	0.0862698
AYK-19-2-0.22f_metabat_bin.65.contigs	d__Bacteria;p__Actinobacteriota;c__Actinomycetia;o__Actinomycetales;f__Microbacteriaceae;g__Pontimonas;s__	79.67	0.93	83.33	medium	164	34827	1277722	7790.99	60.3	9775	5903	42	85	3.37941	91.0195	6.75314	0.355336
AYK-19-2-3f_metabat_bin.37.contigs	d__Bacteria;p__Actinobacteriota;c__Actinomycetia;o__Actinomycetales;f__Microbacteriaceae;g__Pontimonas;s__	82.64	4.23	68.75	medium	299	36248	1871790	6260.17	59.04	7802	4474	73	154	1.81073	44.2341	3.53073	0.195317
AYK-19-4-0.22f_concoct_bin.5_sub.contigs	d__Bacteria;p__Actinobacteriota;c__Actinomycetia;o__Actinomycetales;f__Microbacteriaceae;g__Pontimonas;s__	94.14	9.56	78.38	medium	356	51947	2256573	6338.69	59.18	8899	4508	72	166	1.539	31.4312	2.87952	0.170589
AYK-20-1-0.22f_metabat_bin.72.contigs	d__Bacteria;p__Actinobacteriota;c__Actinomycetia;o__Actinomycetales;f__Microbacteriaceae;g__Pontimonas;s__	60.16	0	0	medium	29	162534	939010	32379.7	57.37	53934	23733	6	13	44.0745	10.9282	77.631	0.2244
AYK-20-1-3f_metabat_bin.185.contigs	d__Bacteria;p__Actinobacteriota;c__Actinomycetia;o__Actinomycetales;f__Microbacteriaceae;g__Pontimonas;s__	81.87	1.91	50	medium	170	38638	1426767	8392.75	59.89	12145	6199	40	83	3.03452	78.7759	5.87356	0.233967
AYK-20-2-0.22f_concoct_bin.50.contigs	d__Bacteria;p__Actinobacteriota;c__Actinomycetia;o__Actinomycetales;f__Microbacteriaceae;g__Pontimonas;s__	79.91	2.53	30	medium	61	195654	1422304	23316.5	57.21	51966	27177	8	17	22.7687	6.76548	41.1747	0.226456
AYK-20-2-0.22f_metabat_bin.4.contigs	d__Bacteria;p__Actinobacteriota;c__Actinomycetia;o__Actinomycetales;f__Microbacteriaceae;g__Pontimonas;s__	85.52	7.11	60	medium	135	55725	1347317	9980.13	60.3	13015	7671	29	63	3.60212	87.1472	6.85151	0.264658
AYK-20-2-3f_metabat_bin.79.contigs	d__Bacteria;p__Actinobacteriota;c__Actinomycetia;o__Actinomycetales;f__Microbacteriaceae;g__Pontimonas;s__	72.85	2.15	33.33	medium	51	167779	1326933	26018.3	56.62	55035	27234	8	16	21.7285	5.66461	38.1491	0.164528
AYK-20-3-0.22f_concoct_bin.91.contigs	d__Bacteria;p__Actinobacteriota;c__Actinomycetia;o__Actinomycetales;f__Microbacteriaceae;g__Pontimonas;s__	84.44	2.36	33.33	medium	58	151990	1443978	24896.2	57.18	47060	29367	9	18	22.6307	5.72542	40.0649	0.128479
AYK-20-3-0.22f_metabat_bin.118.contigs	d__Bacteria;p__Actinobacteriota;c__Actinomycetia;o__Actinomycetales;f__Microbacteriaceae;g__Pontimonas;s__	78.75	2.86	100	medium	115	79392	1141474	9925.86	60.46	14555	7044	23	53	4.18671	110.892	8.23086	0.221274
AYK-20-3-3f_metabat_bin.204.contigs	d__Bacteria;p__Actinobacteriota;c__Actinomycetia;o__Actinomycetales;f__Microbacteriaceae;g__Pontimonas;s__	89.15	3.05	35.29	medium	56	240234	1586269	28326.2	56.8	55774	30179	8	18	19.2397	5.09792	33.8809	0.171991
AYK-21-1-0.22f_metabat_bin.24.contigs	d__Bacteria;p__Actinobacteriota;c__Actinomycetia;o__Actinomycetales;f__Microbacteriaceae;g__Pontimonas;s__	85.01	3.93	100	medium	145	42030	1300903	8971.74	57.64	13636	6127	28	63	26.7409	6.9906	48.9766	0.129235
AYK-21-1-0.22f_metabat_bin.40.contigs	d__Bacteria;p__Actinobacteriota;c__Actinomycetia;o__Actinomycetales;f__Microbacteriaceae;g__Pontimonas;s__	84.03	3.16	91.67	medium	168	38443	1417076	8434.98	60.07	12059	6462	40	81	3.18114	79.2256	6.05619	0.252261
AYK-21-1-3f_metabat_bin.157.contigs	d__Bacteria;p__Actinobacteriota;c__Actinomycetia;o__Actinomycetales;f__Microbacteriaceae;g__Pontimonas;s__	90.64	7.17	82.61	medium	210	47906	1785904	8504.3	56.88	11308	5896	46	100	15.0942	4.25818	26.6861	0.121502
AYK-21-1-3f_metabat_bin.53.contigs	d__Bacteria;p__Actinobacteriota;c__Actinomycetia;o__Actinomycetales;f__Microbacteriaceae;g__Pontimonas;s__	83.8	4.47	82.35	medium	182	49373	1426066	7835.53	60.1	10247	5688	39	88	3.21043	75.3258	6.31451	0.289624
AYK-21-2-0.22f_metabat_bin.6.contigs	d__Bacteria;p__Actinobacteriota;c__Actinomycetia;o__Actinomycetales;f__Microbacteriaceae;g__Pontimonas;s__	84.01	4.58	45	medium	187	37715	1398526	7478.75	60.05	9840	5436	42	91	3.32629	81.412	6.69179	0.473739
AYK-21-2-0.22f_metabat_bin.81_sub.contigs	d__Bacteria;p__Actinobacteriota;c__Actinomycetia;o__Actinomycetales;f__Microbacteriaceae;g__Pontimonas;s__	89.34	4.39	72.22	medium	218	45008	1785402	8189.92	56.9	12961	5543	41	98	14.6857	4.0773	26.735	0.105216
AYK-21-2-3f_metabat_bin.179.contigs	d__Bacteria;p__Actinobacteriota;c__Actinomycetia;o__Actinomycetales;f__Microbacteriaceae;g__Pontimonas;s__	78.45	3.27	83.33	medium	160	38603	1280223	8001.39	57.57	9904	5571	37	79	27.2747	7.13533	50.2172	0.132655
AYK-21-2-3f_metabat_bin.50.contigs	d__Bacteria;p__Actinobacteriota;c__Actinomycetia;o__Actinomycetales;f__Microbacteriaceae;g__Pontimonas;s__	84.37	3.32	92.31	medium	176	53354	1457296	8280.09	59.87	10260	6571	41	85	3.06676	73.8219	5.88736	0.263291
AYK-21-3-0.22f_metabat_bin.48.contigs	d__Bacteria;p__Actinobacteriota;c__Actinomycetia;o__Actinomycetales;f__Microbacteriaceae;g__Pontimonas;s__	86.72	4.5	69.23	medium	183	44054	1432594	7828.38	60.17	10893	5388	38	87	3.06795	77.3912	6.02322	0.275086
AYK-21-3-0.22f_metabat_bin.56.contigs	d__Bacteria;p__Actinobacteriota;c__Actinomycetia;o__Actinomycetales;f__Microbacteriaceae;g__Pontimonas;s__	88.79	7.38	76.47	medium	216	38437	1795655	8313.22	57.04	10717	6162	46	101	16.0204	4.32029	28.4468	0.113476
AYK-21-3-3f_metabat_bin.27.contigs	d__Bacteria;p__Actinobacteriota;c__Actinomycetia;o__Actinomycetales;f__Microbacteriaceae;g__Pontimonas;s__	83.99	3	72.73	medium	207	31909	1495814	7226.15	59.98	8880	5430	54	107	3.08203	71.0623	5.91934	0.37533
AYK-21-3-3f_metabat_bin.7.contigs	d__Bacteria;p__Actinobacteriota;c__Actinomycetia;o__Actinomycetales;f__Microbacteriaceae;g__Pontimonas;s__	79.18	2.5	66.67	medium	137	40804	1275806	9312.45	57.62	13305	6727	30	64	46.215	11.8847	82.6561	0.201334
AYK-21-4-0.22f_metabat_bin.74.contigs	d__Bacteria;p__Actinobacteriota;c__Actinomycetia;o__Actinomycetales;f__Microbacteriaceae;g__Pontimonas;s__	79.94	3.93	86.67	medium	170	34638	1286933	7570.19	60.35	8824	5651	41	84	3.27455	89.6792	6.63379	0.257697
AYK-21-4-3f_metabat_bin.15.contigs	d__Bacteria;p__Actinobacteriota;c__Actinomycetia;o__Actinomycetales;f__Microbacteriaceae;g__Pontimonas;s__	88.25	5.13	43.75	medium	179	91371	1539757	8601.99	57.34	12373	6331	35	80	20.5096	6.41995	36.8553	0.284625
AYK-21-4-3f_metabat_bin.94.contigs	d__Bacteria;p__Actinobacteriota;c__Actinomycetia;o__Actinomycetales;f__Microbacteriaceae;g__Pontimonas;s__	82.23	3.26	92.86	medium	147	36178	1220494	8302.68	60.27	9926	6077	35	74	4.1448	101.259	7.97139	0.318279
JYH-20-1-0.22+3f_metabat_bin.33.contigs	d__Bacteria;p__Actinobacteriota;c__Actinomycetia;o__Actinomycetales;f__Microbacteriaceae;g__Pontimonas;s__	84.93	0.61	50	medium	137	52394	1275119	9307.44	60.12	12934	6518	29	62	3.62824	88.9236	7.22094	0.297568
JYH-20-2-0.22+3f_concoct_bin.72.contigs	d__Bacteria;p__Actinobacteriota;c__Actinomycetia;o__Actinomycetales;f__Microbacteriaceae;g__Pontimonas;s__	85.68	7.4	70.37	medium	306	55819	2048966	6695.97	58.52	8160	4805	61	144	1.59834	29.3779	2.94555	0.179223
JYH-21-1-0.22+3f_metabat_bin.155.contigs	d__Bacteria;p__Actinobacteriota;c__Actinomycetia;o__Actinomycetales;f__Microbacteriaceae;g__Pontimonas;s__	81.68	4.37	90	medium	76	177390	1301823	17129.2	59.52	27622	15654	14	29	0.221251	0.422187	0.68304	0.509229
JYH-21-1-0.22+3f_metabat_bin.17.contigs	d__Bacteria;p__Actinobacteriota;c__Actinomycetia;o__Actinomycetales;f__Microbacteriaceae;g__Pontimonas;s__	86.42	1.09	66.67	medium	146	64294	1313678	8997.79	60.29	11852	6944	34	70	3.4323	87.0267	6.85948	0.309193
JYH-21-2-0.22+3f_metabat_bin.147.contigs	d__Bacteria;p__Actinobacteriota;c__Actinomycetia;o__Actinomycetales;f__Microbacteriaceae;g__Pontimonas;s__	86.5	2.01	75	medium	143	41143	1361037	9517.74	60.19	13130	7359	32	67	3.33662	84.4614	6.6439	0.275076
JYH-21-3-0.22+3f_metabat_bin.119.contigs	d__Bacteria;p__Actinobacteriota;c__Actinomycetia;o__Actinomycetales;f__Microbacteriaceae;g__Pontimonas;s__	85.34	1.17	83.33	medium	115	52463	1262320	10976.7	60.32	14590	8439	24	53	3.76277	94.1449	7.40336	0.24958
AYK-19-2-0.22f_metabat_bin.37.contigs	d__Bacteria;p__Actinobacteriota;c__Actinomycetia;o__Actinomycetales;f__Microbacteriaceae;g__Rhodoluna;s__	92.4	2.92	50	high	78	146664	1402492	17980.7	54.33	29650	15881	14	30	0.0649088	3.90652	0.172556	0.100182
AYK-19-2-3f_metabat_bin.24_sub.contigs	d__Bacteria;p__Actinobacteriota;c__Actinomycetia;o__Actinomycetales;f__Microbacteriaceae;g__Rhodoluna;s__	92.79	2.24	40	high	87	148767	1450753	16675.3	54.34	31174	15087	12	30	0.0449586	3.57511	0.145157	0.0945694
AYK-21-3-0.22f_metabat_bin.40.contigs	d__Bacteria;p__Actinobacteriota;c__Actinomycetia;o__Actinomycetales;f__Microbacteriaceae;g__Rhodoluna;s__	91.62	1.17	100	high	99	152265	1401600	14157.6	54.34	23954	10527	15	38	0.058167	3.75874	0.152535	0.0864352
AYK-21-3-3f_metabat_bin.57.contigs	d__Bacteria;p__Actinobacteriota;c__Actinomycetia;o__Actinomycetales;f__Microbacteriaceae;g__Rhodoluna;s__	90.35	2.54	83.33	high	91	104170	1384606	15215.5	54.31	30158	12966	15	31	0.0671505	3.81563	0.156392	0.093523
AQK-20-0-3f_metabat_bin.79.contigs	d__Bacteria;p__Actinobacteriota;c__Actinomycetia;o__Euzebyales;f__Egibacteraceae;g__SKQL01;s__	90.31	2.56	75	high	217	107612	3282590	15127.1	68.47	23256	12357	40	88	0.0486425	0.00852522	0.0527292	0.00483649
AYK-21-4-3f_concoct_bin.174_sub.contigs	d__Bacteria;p__Actinobacteriota;c__Actinomycetia;o__Mycobacteriales;f__Mycobacteriaceae;g__Mycobacterium;s__	50.62	1.59	28.57	medium	1031	19352	3544394	3437.82	67.11	3488	2641	349	645	0.0189786	0.0560273	0.048777	0.0141657
AYK-19-4-3f_metabat_bin.65.contigs	d__Bacteria;p__Actinobacteriota;c__Actinomycetia;o__Mycobacteriales;f__Mycobacteriaceae;g__Mycobacterium;s__Mycobacterium sp018401645	81.82	6.1	77.42	medium	345	46855	3156515	9149.32	66.07	12206	7155	79	163	0.0198154	0.0752504	0.0526304	0.0137552
AYK-20-1-0.22f_metabat_bin.8.contigs	d__Bacteria;p__Actinobacteriota;c__Actinomycetia;o__Mycobacteriales;f__Mycobacteriaceae;g__Rhodococcus_B;s__Rhodococcus_B fascians	98.99	2.49	15.38	high	291	105988	5378241	18481.9	64.59	27443	16348	60	124	0.0118932	0.0587084	0.0265773	0.00897179
AYK-20-1-3f_metabat_bin.84.contigs	d__Bacteria;p__Actinobacteriota;c__Actinomycetia;o__Mycobacteriales;f__Mycobacteriaceae;g__Rhodococcus_B;s__Rhodococcus_B fascians	99.56	1.69	16.67	high	69	365593	5424929	78622.2	64.58	190721	89605	11	22	0.0108295	0.0608075	0.0241236	0.00948556
JYH-21-3-0.22+3f_metabat_bin.8.contigs	d__Bacteria;p__Actinobacteriota;c__Actinomycetia;o__Nanopelagicales;f__S36-B12;g__M55B157;s__M55B157 sp018399515	65.29	0.26	50	medium	218	25567	1461929	6706.1	65.03	8122	4916	56	115	0.0444113	0.1391	0.22614	0.0517486
AQK-20-0-3f_concoct_bin.125.contigs	d__Bacteria;p__Actinobacteriota;c__Actinomycetia;o__Nanopelagicales;f__S36-B12;g__S36-B12;s__	82.31	0	0	medium	112	151447	2118057	18911.2	61.97	33900	20807	17	35	0.108604	0.077406	0.294041	0.0310997
AYK-21-1-0.22f_metabat_bin.69_sub.contigs	d__Bacteria;p__Actinobacteriota;c__Actinomycetia;o__Nanopelagicales;f__S36-B12;g__S36-B12;s__	70.15	1.26	50	medium	309	52050	1735388	5616.14	61.9	6175	4320	93	177	0.178802	0.12517	0.523562	0.025962
AYK-21-1-3f_metabat_bin.13_sub.contigs	d__Bacteria;p__Actinobacteriota;c__Actinomycetia;o__Nanopelagicales;f__S36-B12;g__S36-B12;s__	51.48	0.59	0	medium	440	68570	2080414	4728.21	55.64	4573	3215	120	255	0.183405	0.303074	0.41782	0.0329307
AYK-21-2-0.22f_concoct_bin.155_sub.contigs	d__Bacteria;p__Actinobacteriota;c__Actinomycetia;o__Nanopelagicales;f__S36-B12;g__S36-B12;s__	62.5	1.16	33.33	medium	403	14030	1525740	3785.96	62.33	3964	2869	128	243	0.1803	0.117371	0.565606	0.0243791
JYH-21-1-0.22+3f_metabat_bin.143.contigs	d__Bacteria;p__Actinobacteriota;c__Actinomycetia;o__Nanopelagicales;f__S36-B12;g__S36-B12;s__	89.25	0.68	100	medium	149	77057	1780648	11950.7	62.38	18165	9557	26	62	0.200124	0.155521	0.557939	0.035588
JYH-21-2-0.22+3f_metabat_bin.77.contigs	d__Bacteria;p__Actinobacteriota;c__Actinomycetia;o__Nanopelagicales;f__S36-B12;g__S36-B12;s__	85.73	2.7	100	medium	129	84319	1899972	14728.5	62.25	25521	14217	22	45	0.135429	0.0887844	0.431351	0.0242447
JYH-21-3-0.22+3f_metabat_bin.139.contigs	d__Bacteria;p__Actinobacteriota;c__Actinomycetia;o__Nanopelagicales;f__S36-B12;g__S36-B12;s__	81.5	0.68	100	medium	156	75478	1882548	12067.6	62.26	20728	9139	27	60	0.147333	0.111939	0.446832	0.0434518
AYK-19-4-3f_metabat_bin.96.contigs	d__Bacteria;p__Actinobacteriota;c__Actinomycetia;o__Nanopelagicales;f__UBA5976;g__UBA5976;s__	77.2	1.6	80	medium	55	147848	1468611	26702	47.8	66016	28928	8	16	0.116212	0.250974	0.156306	0.0141801
AQK-20-0-3f_metabat_bin.187.contigs	d__Bacteria;p__Actinobacteriota;c__Actinomycetia;o__Nitriliruptorales;f__;g__;s__	98.12	0.85	0	high	124	186589	3542607	28569.4	69.18	47674	30650	23	46	0.192641	0.104841	0.237032	0.0168896
AQK-20-0-3f_metabat_bin.320.contigs	d__Bacteria;p__Actinobacteriota;c__Actinomycetia;o__Nitriliruptorales;f__;g__;s__	89.36	1.28	0	medium	99	285131	2982769	30129	74.41	44862	26767	17	40	0.101157	0.124127	0.121225	0.037627
AYK-19-4-0.22f_concoct_bin.113_sub.contigs	d__Bacteria;p__Actinobacteriota;c__Actinomycetia;o__Nitriliruptorales;f__;g__;s__	54.64	7.69	90	medium	695	13711	2378915	3422.9	73.66	3485	2605	234	433	0.0677246	0.168344	0.118177	0.0217938
AYK-20-1-3f_concoct_bin.17_sub.contigs	d__Bacteria;p__Actinobacteriota;c__Actinomycetia;o__Nitriliruptorales;f__;g__;s__	50.83	8.55	90.91	medium	856	13419	2609105	3048.02	73.24	2976	2401	314	559	0.0571008	0.163764	0.102056	0.017746
AYK-20-2-3f_metabat_bin.128.contigs	d__Bacteria;p__Actinobacteriota;c__Actinomycetia;o__Nitriliruptorales;f__;g__;s__	68	2.99	100	medium	468	22018	2421256	5173.62	73.35	5653	3834	141	271	0.0722557	0.186148	0.122191	0.0430605
AYK-21-1-3f_concoct_bin.240.contigs	d__Bacteria;p__Actinobacteriota;c__Actinomycetia;o__Nitriliruptorales;f__;g__;s__	52.81	8.97	90.91	medium	821	16427	2560545	3118.81	73.62	3070	2428	295	530	0.0589893	0.148718	0.100292	0.0121854
AYK-21-2-3f_concoct_bin.145.contigs	d__Bacteria;p__Actinobacteriota;c__Actinomycetia;o__Nitriliruptorales;f__;g__;s__	55.65	3.42	100	medium	698	16668	2375411	3403.17	73.46	3448	2631	241	438	0.0696541	0.179751	0.11692	0.0200922
AQK-20-0-3f_metabat_bin.273_sub.contigs	d__Bacteria;p__Actinobacteriota;c__Actinomycetia;o__Nitriliruptorales;f__Nitriliruptoraceae;g__;s__	67.36	3.08	0	medium	305	35594	1934388	6342.26	65.22	7103	4692	84	167	0.0528835	0.0848551	0.0755107	0.00389673
AYK-19-4-0.22f_metabat_bin.135_sub.contigs	d__Bacteria;p__Actinobacteriota;c__Actinomycetia;o__Nitriliruptorales;f__Nitriliruptoraceae;g__;s__	89.25	4.27	0	medium	276	58789	2456743	8901.24	64.21	12085	6648	60	127	0.0403478	0.0745541	0.0618462	0.00713843
JYH-21-1-0.22+3f_concoct_bin.20.contigs	d__Bacteria;p__Actinobacteriota;c__Actinomycetia;o__Nitriliruptorales;f__Nitriliruptoraceae;g__CSBr16-57R1;s__	81.2	8.55	69.23	medium	280	104853	2377595	8491.41	70.79	14186	5849	36	102	0.0824528	0.0995896	3.49574	0.0333268
JYH-21-2-0.22+3f_metabat_bin.104.contigs	d__Bacteria;p__Actinobacteriota;c__Actinomycetia;o__Nitriliruptorales;f__Nitriliruptoraceae;g__CSBr16-57R1;s__	73.84	1.57	83.33	medium	62	107095	1354438	21845.8	72.59	41810	16338	10	22	0.0882936	0.170697	0.592476	0.0287472
JYH-21-3-0.22+3f_metabat_bin.75.contigs	d__Bacteria;p__Actinobacteriota;c__Actinomycetia;o__Nitriliruptorales;f__Nitriliruptoraceae;g__CSBr16-57R1;s__	89.36	3.28	55.56	medium	109	86455	1831776	16805.3	71.16	26117	13367	21	45	0.0911627	0.167874	7.4715	0.0667507
JYH-21-3-0.22+3f_metabat_bin.76.contigs	d__Bacteria;p__Actinobacteriota;c__Actinomycetia;o__Nitriliruptorales;f__Nitriliruptoraceae;g__CSBr16-57R1;s__	88.89	1.8	0	medium	99	99363	1461499	14762.6	72.57	29246	13022	14	34	0.0866091	0.17327	0.573371	0.0502607
AYK-19-4-0.22f_metabat_bin.89.contigs	d__Bacteria;p__Actinobacteriota;c__Actinomycetia;o__Nitriliruptorales;f__Nitriliruptoraceae;g__PWLR01;s__	93.83	3.94	0	high	460	51196	3727895	8104.12	70.1	11267	5940	96	211	0.024122	0.054856	0.0493572	0.0112932
AYK-20-3-3f_metabat_bin.328.contigs	d__Bacteria;p__Actinobacteriota;c__Actinomycetia;o__Nitriliruptorales;f__Nitriliruptoraceae;g__PWLR01;s__	51.07	0.09	100	medium	484	14967	1938189	4004.52	70.33	4055	3108	173	309	0.0568353	0.154614	0.108844	0.018071
JYH-20-3-0.22+3f_metabat_bin.147.contigs	d__Bacteria;p__Actinobacteriota;c__Actinomycetia;o__Nitriliruptorales;f__Nitriliruptoraceae;g__SLDB01;s__	66.38	9	38.46	medium	191	56231	1623498	8499.99	58.78	11036	6050	40	88	0.0150806	0.0726564	0.104824	0.0224123
WSX-19-0-0.22+3f_metabat_bin.195.contigs	d__Bacteria;p__Bacteroidota;c__Bacteroidia;o__CAILMK01;f__JAAYUY01;g__;s__	61.1	9.64	0	medium	385	31958	2266977	5888.25	38.24	6468	4288	109	216	0.00163201	0.0137986	0.00152118	0.0501059
AYK-20-2-3f_metabat_bin.227.contigs	d__Bacteria;p__Bacteroidota;c__Bacteroidia;o__CAILMK01;f__JACPUW01;g__;s__	99.73	0.55	0	high	71	277881	3449255	48581.1	43.37	99445	46138	10	24	0.0268261	0.0342961	0.0150895	0.00721836
AYK-20-2-3f_metabat_bin.251.contigs	d__Bacteria;p__Bacteroidota;c__Bacteroidia;o__CAILMK01;f__JACPUW01;g__;s__	100	0.55	0	high	203	203731	4613024	22724.3	43.27	37060	21671	39	79	0.0378056	0.0301473	0.0529575	0.00607923
AYK-20-1-3f_metabat_bin.18.contigs	d__Bacteria;p__Bacteroidota;c__Bacteroidia;o__Chitinophagales;f__;g__;s__	95.07	0.49	0	high	48	472901	3920792	81683.2	47.74	149316	95018	8	16	0.113358	0.109179	0.0445368	0.00446778
AYK-20-3-3f_metabat_bin.231.contigs	d__Bacteria;p__Bacteroidota;c__Bacteroidia;o__Chitinophagales;f__;g__;s__	96.06	1.48	0	high	137	79562	2097055	15307	35.55	28573	12829	25	53	0.0390731	0.0683233	0.0332146	0.0434995
AYK-20-3-3f_metabat_bin.81.contigs	d__Bacteria;p__Bacteroidota;c__Bacteroidia;o__Chitinophagales;f__;g__;s__	97.54	0.74	0	high	62	372079	3986924	64305.2	47.72	105549	65319	12	24	0.0203307	0.0769176	0.0350241	0.0203265
WSX-19-0-0.22+3f_metabat_bin.108_sub.contigs	d__Bacteria;p__Bacteroidota;c__Bacteroidia;o__Chitinophagales;f__CAIOSU01;g__;s__	73.81	7.16	7.14	medium	518	27608	3144054	6069.6	38.77	6900	4404	133	276	0.0152525	0.0265599	0.0113928	0.0925616
WSX-19-0-0.22+3f_metabat_bin.79_sub.contigs	d__Bacteria;p__Bacteroidota;c__Bacteroidia;o__Chitinophagales;f__CAIOSU01;g__;s__	70.29	2.28	20	medium	409	47695	2635023	6442.6	37.72	7544	4746	103	215	0.00606679	0.0290514	0.0100881	0.192557
AYK-20-2-0.22f_concoct_bin.20.contigs	d__Bacteria;p__Bacteroidota;c__Bacteroidia;o__Chitinophagales;f__Chitinophagaceae;g__Sediminibacterium;s__	90	0.74	0	medium	410	50021	3132043	7639.13	46.89	9849	5837	99	203	0.00365893	0.010904	0.00735598	0.00261385
AQK-20-0-3f_metabat_bin.178.contigs	d__Bacteria;p__Bacteroidota;c__Bacteroidia;o__Chitinophagales;f__Saprospiraceae;g__;s__	93.07	0.5	0	high	50	265212	3179536	63590.7	47.84	113661	72189	10	18	0.169702	0.0314153	0.0267347	0.0159414
AYK-19-4-0.22f_concoct_bin.96_sub.contigs	d__Bacteria;p__Bacteroidota;c__Bacteroidia;o__Chitinophagales;f__Saprospiraceae;g__;s__	98.51	0.5	0	high	309	104129	5341430	17286.2	39.65	31688	16411	54	113	0.0121312	0.0460279	0.0139953	0.00545386
AYK-20-1-3f_concoct_bin.151_sub.contigs	d__Bacteria;p__Bacteroidota;c__Bacteroidia;o__Chitinophagales;f__Saprospiraceae;g__;s__	66.76	2.67	37.5	medium	657	16067	2233876	3400.12	45.28	3485	2587	225	412	0.0159737	0.125106	0.0251229	0.0488205
AYK-20-1-3f_concoct_bin.172.contigs	d__Bacteria;p__Bacteroidota;c__Bacteroidia;o__Chitinophagales;f__Saprospiraceae;g__;s__	91.25	1.92	40	high	734	52611	5090335	6935.06	58.58	9160	4981	151	340	0.0153785	0.0475421	0.0220151	0.00389954
AYK-20-1-3f_concoct_bin.27.contigs	d__Bacteria;p__Bacteroidota;c__Bacteroidia;o__Chitinophagales;f__Saprospiraceae;g__;s__	89.77	1.27	0	medium	772	34810	4703025	6092	39.8	7416	4582	194	396	0.00829237	0.0533357	0.010599	0.00148288
AYK-20-1-3f_metabat_bin.159.contigs	d__Bacteria;p__Bacteroidota;c__Bacteroidia;o__Chitinophagales;f__Saprospiraceae;g__;s__	97.4	0.5	0	high	135	152408	3347492	24796.2	43.25	47110	25573	22	46	0.468927	0.173854	0.724522	0.0036853
AYK-20-1-3f_metabat_bin.40.contigs	d__Bacteria;p__Bacteroidota;c__Bacteroidia;o__Chitinophagales;f__Saprospiraceae;g__;s__	96.55	5.64	6.25	medium	386	74575	4445393	11516.6	37.87	16332	9083	74	165	0.0855085	0.0646065	0.122892	0.00362655
AYK-20-1-3f_metabat_bin.87.contigs	d__Bacteria;p__Bacteroidota;c__Bacteroidia;o__Chitinophagales;f__Saprospiraceae;g__;s__	99.01	1.98	50	high	181	216700	3638381	20101.6	35.22	38076	17913	26	60	0.0380786	0.0728975	0.0254674	0.00979386
AYK-20-2-3f_concoct_bin.156_sub.contigs	d__Bacteria;p__Bacteroidota;c__Bacteroidia;o__Chitinophagales;f__Saprospiraceae;g__;s__	84.5	3.88	80	medium	575	33528	3276125	5697.61	45.31	7282	4228	142	293	0.0243556	0.0977518	0.0823103	0.0249313
AYK-20-2-3f_metabat_bin.123.contigs	d__Bacteria;p__Bacteroidota;c__Bacteroidia;o__Chitinophagales;f__Saprospiraceae;g__;s__	97.9	1.98	25	high	134	161395	3358145	25060.8	43.28	54714	24325	21	44	0.0955233	0.0869232	0.096178	0.00352677
AYK-20-2-3f_metabat_bin.226.contigs	d__Bacteria;p__Bacteroidota;c__Bacteroidia;o__Chitinophagales;f__Saprospiraceae;g__;s__	96	0.5	0	high	435	56784	5097760	11719	58.73	16671	9488	95	195	0.015964	0.0476626	0.0207778	0.00393315
AYK-20-2-3f_metabat_bin.30.contigs	d__Bacteria;p__Bacteroidota;c__Bacteroidia;o__Chitinophagales;f__Saprospiraceae;g__;s__	98.02	1.49	66.67	high	311	121156	5282085	16984.2	39.71	30453	15821	51	112	0.0120542	0.0503978	0.0157273	0.00864089
AYK-20-3-3f_concoct_bin.46_sub.contigs	d__Bacteria;p__Bacteroidota;c__Bacteroidia;o__Chitinophagales;f__Saprospiraceae;g__;s__	96.36	0.99	0	high	172	81827	2629182	15285.9	45.45	23403	13991	35	72	0.0243531	0.045298	0.0365668	0.0154923
AYK-20-3-3f_concoct_bin.48_sub.contigs	d__Bacteria;p__Bacteroidota;c__Bacteroidia;o__Chitinophagales;f__Saprospiraceae;g__;s__	69.32	1.73	25	medium	976	21350	4042610	4142.02	38.25	4448	3088	301	574	0.0279759	0.0210247	0.0244951	0.00123944
AYK-20-3-3f_metabat_bin.103.contigs	d__Bacteria;p__Bacteroidota;c__Bacteroidia;o__Chitinophagales;f__Saprospiraceae;g__;s__	85.27	1.24	66.67	medium	408	36554	2850990	6987.72	45.54	8032	5195	110	220	0.00673366	0.0899506	0.0139533	0.0296537
AYK-20-3-3f_metabat_bin.133.contigs	d__Bacteria;p__Bacteroidota;c__Bacteroidia;o__Chitinophagales;f__Saprospiraceae;g__;s__	96.66	0.5	0	high	130	151597	3274821	25190.9	43.3	52502	23230	22	46	0.0372011	0.0801478	0.0356779	0.00287466
AYK-20-3-3f_metabat_bin.165.contigs	d__Bacteria;p__Bacteroidota;c__Bacteroidia;o__Chitinophagales;f__Saprospiraceae;g__;s__	96.66	0.99	0	high	90	134493	3758740	41763.8	43.04	71803	36322	19	37	0.0172346	0.0511457	0.0249115	0.0227791
AYK-20-3-3f_metabat_bin.174.contigs	d__Bacteria;p__Bacteroidota;c__Bacteroidia;o__Chitinophagales;f__Saprospiraceae;g__;s__	96.44	0.83	0	high	205	200034	4433737	21628	37.69	39028	19238	33	72	0.168416	0.0990221	0.252889	0.00259181
AYK-20-3-3f_metabat_bin.188.contigs	d__Bacteria;p__Bacteroidota;c__Bacteroidia;o__Chitinophagales;f__Saprospiraceae;g__;s__	95.84	0.5	0	high	299	121714	5203647	17403.5	39.73	28868	15341	54	116	0.0128703	0.0556907	0.0196085	0.00960348
AYK-20-3-3f_metabat_bin.237.contigs	d__Bacteria;p__Bacteroidota;c__Bacteroidia;o__Chitinophagales;f__Saprospiraceae;g__;s__	99.01	1.49	0	high	214	102245	4168155	19477.4	37.68	35818	19114	41	81	0.0577533	0.0503083	0.110381	0.001903
AYK-20-3-3f_metabat_bin.277_sub.contigs	d__Bacteria;p__Bacteroidota;c__Bacteroidia;o__Chitinophagales;f__Saprospiraceae;g__;s__	89.83	4.07	21.43	medium	516	50632	3702365	7175.13	39.71	9025	5233	129	264	0.0138373	0.0246418	0.0148438	0.00253732
AYK-20-3-3f_metabat_bin.297.contigs	d__Bacteria;p__Bacteroidota;c__Bacteroidia;o__Chitinophagales;f__Saprospiraceae;g__;s__	97.52	0.99	0	high	200	120672	3516483	17582.4	35.17	32625	14879	33	73	0.0103668	0.0671268	0.0153139	0.00428021
AYK-20-3-3f_metabat_bin.44.contigs	d__Bacteria;p__Bacteroidota;c__Bacteroidia;o__Chitinophagales;f__Saprospiraceae;g__;s__	84.41	0	0	medium	531	28281	3025006	5696.81	50.99	6325	4265	156	301	0.102164	0.0619429	0.158482	0.00485424
AYK-20-3-3f_metabat_bin.79.contigs	d__Bacteria;p__Bacteroidota;c__Bacteroidia;o__Chitinophagales;f__Saprospiraceae;g__;s__	97.25	1.5	0	high	347	86005	5220005	15043.2	58.68	23352	12901	68	141	0.0204249	0.0473906	0.0221245	0.00414239
AYK-20-3-3f_metabat_bin.80.contigs	d__Bacteria;p__Bacteroidota;c__Bacteroidia;o__Chitinophagales;f__Saprospiraceae;g__;s__	98.14	0.74	0	high	102	159904	3156881	30949.8	39.36	67860	32379	16	34	0.108643	0.0827213	0.173706	0.00670496
AYK-21-1-0.22f_metabat_bin.79.contigs	d__Bacteria;p__Bacteroidota;c__Bacteroidia;o__Chitinophagales;f__Saprospiraceae;g__;s__	93.69	1.98	75	high	344	78886	3493687	10156.1	45.48	14564	8024	75	156	0.00663506	0.0891601	0.0107087	0.0238094
AYK-21-1-3f_metabat_bin.49.contigs	d__Bacteria;p__Bacteroidota;c__Bacteroidia;o__Chitinophagales;f__Saprospiraceae;g__;s__	92.75	2.59	50	high	281	101139	3476479	12371.8	45.27	18919	9911	55	120	0.0110277	0.0893387	0.0158586	0.0244028
AYK-21-2-0.22f_metabat_bin.69.contigs	d__Bacteria;p__Bacteroidota;c__Bacteroidia;o__Chitinophagales;f__Saprospiraceae;g__;s__	93.44	2.31	33.33	high	320	76011	3360562	10501.8	45.33	15569	8036	64	138	0.00809939	0.0931734	0.013241	0.0249972
AYK-21-2-3f_concoct_bin.77.contigs	d__Bacteria;p__Bacteroidota;c__Bacteroidia;o__Chitinophagales;f__Saprospiraceae;g__;s__	87.75	3.33	70	medium	542	59745	3854829	7112.23	45.12	11051	5022	100	231	0.0106449	0.0679969	0.0148822	0.0188777
AYK-21-4-3f_concoct_bin.173.contigs	d__Bacteria;p__Bacteroidota;c__Bacteroidia;o__Chitinophagales;f__Saprospiraceae;g__;s__	68.04	1.24	66.67	medium	585	15414	2298051	3928.29	43.63	4231	2860	180	346	0.0997878	0.115939	0.134902	0.00148378
WSX-19-0-0.22+3f_concoct_bin.121_sub.contigs	d__Bacteria;p__Bacteroidota;c__Bacteroidia;o__Chitinophagales;f__Saprospiraceae;g__;s__	70.98	4.21	44.44	medium	577	25500	2445995	4239.16	45.27	4597	2992	163	328	0.00431721	0.079813	0.00659297	0.0557009
AYK-20-2-3f_concoct_bin.220.contigs	d__Bacteria;p__Bacteroidota;c__Bacteroidia;o__Chitinophagales;f__Saprospiraceae;g__CAJQQY01;s__	94.8	0.5	100	high	564	68021	5074997	8998.22	37.77	12309	7035	117	252	0.0117664	0.0207617	0.012061	0.00174859
AYK-20-3-3f_concoct_bin.211_sub.contigs	d__Bacteria;p__Bacteroidota;c__Bacteroidia;o__Chitinophagales;f__Saprospiraceae;g__CAJQQY01;s__	56.56	1.98	40	medium	759	11980	2553393	3364.15	38.03	3377	2618	267	480	0.00748149	0.0295645	0.00555788	0.0057499
AYK-20-3-3f_metabat_bin.224.contigs	d__Bacteria;p__Bacteroidota;c__Bacteroidia;o__Chitinophagales;f__Saprospiraceae;g__CAJQQY01;s__	99.5	1.98	0	high	269	153626	7012793	26069.9	34.81	41221	25966	52	104	0.013844	0.0290156	0.0225647	0.00162333
AQK-20-0-3f_metabat_bin.199.contigs	d__Bacteria;p__Bacteroidota;c__Bacteroidia;o__Chitinophagales;f__Saprospiraceae;g__DT-110;s__	94.44	1.52	0	high	147	207279	5827495	39642.8	51.37	64125	35864	25	57	0.039893	0.0575073	0.00562052	0.00169208
AYK-20-2-3f_concoct_bin.84.contigs	d__Bacteria;p__Bacteroidota;c__Bacteroidia;o__Chitinophagales;f__Saprospiraceae;g__DT-110;s__	97.47	1.04	0	high	437	136160	6270402	14348.7	51.19	20607	11831	87	189	0.0385471	0.0127733	0.00916591	0.00253772
AYK-20-2-3f_metabat_bin.225.contigs	d__Bacteria;p__Bacteroidota;c__Bacteroidia;o__Chitinophagales;f__Saprospiraceae;g__DT-110;s__	95.71	1.26	33.33	high	204	154147	4938238	24207	48.08	42182	22730	36	74	0.0233017	0.0352409	0.0147585	0.00270448
AYK-20-3-3f_metabat_bin.150.contigs	d__Bacteria;p__Bacteroidota;c__Bacteroidia;o__Chitinophagales;f__Saprospiraceae;g__DT-110;s__	97.98	1.01	0	high	165	191825	5409013	32781.9	47.66	54621	30153	31	63	0.0194796	0.019979	0.0134099	0.0015121
AQK-20-0-3f_metabat_bin.287.contigs	d__Bacteria;p__Bacteroidota;c__Bacteroidia;o__Chitinophagales;f__Saprospiraceae;g__Flavilitoribacter;s__	89.9	2.65	16.67	medium	263	280751	7116874	27060.4	46.92	44481	24789	44	95	0.0449703	0.0177739	0.00662998	0.00090059
AYK-20-1-3f_concoct_bin.13_sub.contigs	d__Bacteria;p__Bacteroidota;c__Bacteroidia;o__Chitinophagales;f__Saprospiraceae;g__Flavilitoribacter;s__	50.31	0.51	0	medium	1145	12940	4026254	3516.38	47.26	3597	2724	396	717	0.0776332	0.0253942	0.00471565	0.000876965
AYK-20-3-3f_metabat_bin.142.contigs	d__Bacteria;p__Bacteroidota;c__Bacteroidia;o__Chitinophagales;f__Saprospiraceae;g__Flavilitoribacter;s__	98.99	2.86	28.57	high	281	232783	7538407	26827.1	46.95	45460	24707	49	102	0.0430826	0.0170911	0.00667786	0.00122637
AYK-20-1-3f_metabat_bin.100.contigs	d__Bacteria;p__Bacteroidota;c__Bacteroidia;o__Chitinophagales;f__Saprospiraceae;g__Lewinella;s__	97	1	0	high	274	155568	5944583	21695.6	49.37	35247	20803	51	106	0.0113591	0.0221895	0.0133531	0.00313809
AYK-20-3-3f_concoct_bin.226_sub.contigs	d__Bacteria;p__Bacteroidota;c__Bacteroidia;o__Chitinophagales;f__Saprospiraceae;g__Lewinella;s__	85.26	2.68	25	medium	909	36358	4985005	5484.05	49.44	6269	4124	247	489	0.0137625	0.023797	0.0168859	0.00227902
AYK-20-1-3f_concoct_bin.11_sub.contigs	d__Bacteria;p__Bacteroidota;c__Bacteroidia;o__Chitinophagales;f__Saprospiraceae;g__Lewinella_A;s__	71.72	0.77	0	medium	797	25148	3534570	4434.84	50.94	4923	3319	236	456	0.0118029	0.0225835	0.0300039	0.00139864
AYK-20-1-3f_metabat_bin.67_sub.contigs	d__Bacteria;p__Bacteroidota;c__Bacteroidia;o__Chitinophagales;f__Saprospiraceae;g__Lewinella_A;s__	85	6.36	70	medium	602	32475	3605944	5989.94	48.07	6707	4409	168	335	0.0376058	0.0705133	0.0468964	0.00135119
AYK-20-3-3f_metabat_bin.154.contigs	d__Bacteria;p__Bacteroidota;c__Bacteroidia;o__Chitinophagales;f__Saprospiraceae;g__Lewinella_A;s__	88.03	7.68	77.78	medium	508	29014	3803275	7486.76	47.98	9276	5738	135	266	0.0357564	0.0697937	0.0338874	0.0039829
AYK-20-3-3f_metabat_bin.230.contigs	d__Bacteria;p__Bacteroidota;c__Bacteroidia;o__Chitinophagales;f__Saprospiraceae;g__Lewinella_A;s__	95.92	1	0	high	338	120754	5334512	15782.6	54.75	24297	13179	71	147	0.0115097	0.0240475	0.0154539	0.00271943
AQK-20-0-3f_concoct_bin.122_sub.contigs	d__Bacteria;p__Bacteroidota;c__Bacteroidia;o__Chitinophagales;f__Saprospiraceae;g__Phaeodactylibacter;s__	95.54	5.81	58.33	medium	1023	34842	6351012	6208.22	51.02	7635	4776	255	518	0.0459308	0.0500575	0.0463287	0.00190889
AQK-20-1-0.22+3f_metabat_bin.115.contigs	d__Bacteria;p__Bacteroidota;c__Bacteroidia;o__Chitinophagales;f__Saprospiraceae;g__Phaeodactylibacter;s__	96.46	4.49	41.67	high	311	109858	6061909	19491.7	55.33	28519	16966	65	132	4.05405	0.0510924	0.962104	0.00316161
AQK-20-2-0.22+3f_metabat_bin.95.contigs	d__Bacteria;p__Bacteroidota;c__Bacteroidia;o__Chitinophagales;f__Saprospiraceae;g__Phaeodactylibacter;s__	93.81	2.53	16.67	high	292	105104	5726603	19611.7	55.26	29640	18335	61	121	4.41075	0.0576989	1.03254	0.00300794
AQK-20-3-0.22+3f_concoct_bin.113_sub.contigs	d__Bacteria;p__Bacteroidota;c__Bacteroidia;o__Chitinophagales;f__Saprospiraceae;g__Phaeodactylibacter;s__	96.97	5.05	54.55	medium	494	106169	6941613	14051.8	54.76	26279	12597	79	172	3.32232	0.0534111	0.776416	0.00269251
AYK-20-1-3f_concoct_bin.134.contigs	d__Bacteria;p__Bacteroidota;c__Bacteroidia;o__Chitinophagales;f__Saprospiraceae;g__Phaeodactylibacter;s__	89.62	3.24	38.46	medium	890	36746	5382641	6047.91	55.13	7536	4370	213	450	1.75791	0.0591127	0.393315	0.00394683
AYK-20-1-3f_concoct_bin.37_sub.contigs	d__Bacteria;p__Bacteroidota;c__Bacteroidia;o__Chitinophagales;f__Saprospiraceae;g__Phaeodactylibacter;s__	95.91	2.37	33.33	high	638	71551	5094451	7985.03	51.44	10332	5651	133	299	0.0914675	0.0482105	0.140887	0.00818121
AYK-20-1-3f_metabat_bin.158_sub.contigs	d__Bacteria;p__Bacteroidota;c__Bacteroidia;o__Chitinophagales;f__Saprospiraceae;g__Phaeodactylibacter;s__	84.03	3.97	50	medium	884	39832	4802384	5432.56	51.12	5787	4057	257	508	0.0344588	0.0629195	0.0161042	0.00163837
AYK-20-2-3f_metabat_bin.191.contigs	d__Bacteria;p__Bacteroidota;c__Bacteroidia;o__Chitinophagales;f__Saprospiraceae;g__Phaeodactylibacter;s__	90.07	3.4	50	high	606	41396	5275744	8705.85	55.11	11176	6673	146	296	1.91414	0.060887	0.429735	0.00358219
AYK-20-2-3f_metabat_bin.215.contigs	d__Bacteria;p__Bacteroidota;c__Bacteroidia;o__Chitinophagales;f__Saprospiraceae;g__Phaeodactylibacter;s__	87.58	4.55	50	medium	842	33820	5612139	6665.25	50.73	8034	4821	211	437	0.0680302	0.05692	0.0693525	0.00199001
AYK-20-2-3f_metabat_bin.81.contigs	d__Bacteria;p__Bacteroidota;c__Bacteroidia;o__Chitinophagales;f__Saprospiraceae;g__Phaeodactylibacter;s__	99.75	2.02	0	high	308	127507	5456436	17715.7	51.24	29051	15656	55	119	0.0354088	0.0333312	0.03674	0.00984994
AYK-20-3-3f_concoct_bin.239.contigs	d__Bacteria;p__Bacteroidota;c__Bacteroidia;o__Chitinophagales;f__Saprospiraceae;g__Phaeodactylibacter;s__	96.46	6.57	75	medium	854	70958	6640458	7775.71	54.97	12637	5468	145	342	1.54463	0.0401228	0.336602	0.00228427
AYK-20-3-3f_concoct_bin.276_sub.contigs	d__Bacteria;p__Bacteroidota;c__Bacteroidia;o__Chitinophagales;f__Saprospiraceae;g__Phaeodactylibacter;s__	79.88	1.77	0	medium	994	17190	3968290	3992.24	51.3	4252	2973	308	588	0.0639137	0.0404316	0.0804199	0.0101433
AYK-20-3-3f_metabat_bin.147.contigs	d__Bacteria;p__Bacteroidota;c__Bacteroidia;o__Chitinophagales;f__Saprospiraceae;g__Phaeodactylibacter;s__	89.39	3.66	66.67	medium	824	39792	5804187	7043.92	50.77	8778	5071	208	422	0.0381825	0.0520238	0.0276037	0.00188865
AYK-21-2-3f_concoct_bin.39.contigs	d__Bacteria;p__Bacteroidota;c__Bacteroidia;o__Chitinophagales;f__Saprospiraceae;g__Phaeodactylibacter;s__	54.87	0.51	100	medium	784	10121	2537444	3236.54	56.16	3185	2558	281	505	4.79492	0.0795125	1.06872	0.00211915
AYK-21-3-3f_concoct_bin.83.contigs	d__Bacteria;p__Bacteroidota;c__Bacteroidia;o__Chitinophagales;f__Saprospiraceae;g__Phaeodactylibacter;s__	68.2	1.53	0	medium	1233	26322	4721851	3829.56	51.67	3973	2853	388	738	0.125647	0.0269364	0.0615456	0.00648323
AYK-21-4-3f_concoct_bin.94.contigs	d__Bacteria;p__Bacteroidota;c__Bacteroidia;o__Chitinophagales;f__Saprospiraceae;g__Phaeodactylibacter;s__	69.38	1.52	0	medium	1239	15113	5054647	4079.62	51.74	4403	3092	391	735	0.126342	0.0253435	0.0769082	0.00613084
JYH-20-1-0.22+3f_concoct_bin.22.contigs	d__Bacteria;p__Bacteroidota;c__Bacteroidia;o__Chitinophagales;f__Saprospiraceae;g__Phaeodactylibacter;s__	78.41	2.9	37.5	medium	648	50026	5056979	7803.98	54.69	11598	6186	147	297	5.77452	0.059276	1.24004	0.00353618
JYH-20-2-0.22+3f_concoct_bin.94.contigs	d__Bacteria;p__Bacteroidota;c__Bacteroidia;o__Chitinophagales;f__Saprospiraceae;g__Phaeodactylibacter;s__	79.92	5.05	45.45	medium	670	40830	5060323	7552.72	55	10606	6003	153	309	5.19166	0.0540252	1.13731	0.00222317
JYH-20-3-0.22+3f_concoct_bin.86.contigs	d__Bacteria;p__Bacteroidota;c__Bacteroidia;o__Chitinophagales;f__Saprospiraceae;g__Phaeodactylibacter;s__	98.99	5.05	54.55	medium	428	138789	7010931	16380.7	54.94	31743	16736	65	139	3.3648	0.0320567	0.7727	0.00227208
JYH-21-1-0.22+3f_concoct_bin.68.contigs	d__Bacteria;p__Bacteroidota;c__Bacteroidia;o__Chitinophagales;f__Saprospiraceae;g__Phaeodactylibacter;s__	97.98	7.58	62.5	medium	478	104727	7255462	15178.8	54.71	30910	15896	73	152	3.08035	0.0354814	0.714145	0.0023923
JYH-21-2-0.22+3f_concoct_bin.122.contigs	d__Bacteria;p__Bacteroidota;c__Bacteroidia;o__Chitinophagales;f__Saprospiraceae;g__Phaeodactylibacter;s__	97.47	7.58	61.11	medium	448	104645	7028294	15688.2	54.85	33049	15896	68	143	3.59881	0.0353514	0.782743	0.00269162
JYH-21-3-0.22+3f_concoct_bin.43.contigs	d__Bacteria;p__Bacteroidota;c__Bacteroidia;o__Chitinophagales;f__Saprospiraceae;g__Phaeodactylibacter;s__	98.48	8.33	73.68	medium	474	104727	7227718	15248.4	54.81	29707	16721	78	154	3.20453	0.032691	0.729482	0.00263049
AYK-20-2-0.22f_metabat_bin.124.contigs	d__Bacteria;p__Bacteroidota;c__Bacteroidia;o__Chitinophagales;f__Saprospiraceae;g__Saprospira;s__	50.02	0.26	0	medium	656	35387	2706159	4125.24	39.44	4119	3213	231	418	0.0329818	0.121509	0.0489768	0.0460687
AYK-20-2-3f_metabat_bin.49.contigs	d__Bacteria;p__Bacteroidota;c__Bacteroidia;o__Chitinophagales;f__Saprospiraceae;g__Saprospira;s__	95.05	0.66	50	high	339	91745	5692301	16791.4	38.86	27999	15321	65	132	0.0149436	0.0362845	0.0189092	0.00204881
AYK-20-3-3f_metabat_bin.307.contigs	d__Bacteria;p__Bacteroidota;c__Bacteroidia;o__Chitinophagales;f__Saprospiraceae;g__Saprospira;s__	94.43	2.57	0	high	404	78047	5696818	14101	38.96	20914	11732	85	175	0.00999584	0.0348953	0.0203559	0.00197214
AYK-21-1-3f_metabat_bin.55.contigs	d__Bacteria;p__Bacteroidota;c__Bacteroidia;o__Chitinophagales;f__Saprospiraceae;g__Saprospira;s__	87.71	0.66	50	medium	688	45463	5094076	7404.18	39.11	9585	5484	165	341	0.0100463	0.0397173	0.0216624	0.00189788
AYK-21-2-3f_concoct_bin.186_sub.contigs	d__Bacteria;p__Bacteroidota;c__Bacteroidia;o__Chitinophagales;f__Saprospiraceae;g__Saprospira;s__	63.09	0.77	0	medium	862	18370	3484557	4042.41	41.44	4325	2996	263	505	0.0281429	0.0212262	0.0160151	0.00190748
AYK-20-3-3f_metabat_bin.241.contigs	d__Bacteria;p__Bacteroidota;c__Bacteroidia;o__Chitinophagales;f__Saprospiraceae;g__UBA1994;s__	98.51	2.72	33.33	high	135	185132	4057963	30059	47.29	44490	28920	26	54	0.146369	0.102545	0.275781	0.00290196
AYK-20-3-3f_concoct_bin.262_sub.contigs	d__Bacteria;p__Bacteroidota;c__Bacteroidia;o__Chitinophagales;f__UBA8649;g__JAFMKE01;s__	94.91	4.21	0	high	183	123502	3662942	20016.1	38.03	28271	14952	39	82	0.0399972	0.0320769	0.0182136	0.0057359
AYK-19-4-0.22f_metabat_bin.57.contigs	d__Bacteria;p__Bacteroidota;c__Bacteroidia;o__Cytophagales;f__CCMP332;g__CCMP332;s__	98.15	1.61	0	high	120	214492	3515343	29294.5	36.55	61968	34554	18	37	0.498796	0.0388711	0.0742905	0.00465146
AYK-20-3-3f_concoct_bin.17_sub.contigs	d__Bacteria;p__Bacteroidota;c__Bacteroidia;o__Cytophagales;f__CCMP332;g__CCMP332;s__	93.76	3.84	33.33	high	341	56752	3272946	9598.08	36.63	14570	7246	64	142	0.178994	0.0461532	0.0295418	0.00297126
AQK-20-0-3f_metabat_bin.138_sub.contigs	d__Bacteria;p__Bacteroidota;c__Bacteroidia;o__Cytophagales;f__Cyclobacteriaceae;g__;s__	78.12	1.1	20	medium	63	305898	3595862	57077.2	43	111347	58066	11	21	0.0435963	0.0265052	0.010183	0.00163072
AYK-20-3-3f_metabat_bin.20.contigs	d__Bacteria;p__Bacteroidota;c__Bacteroidia;o__Cytophagales;f__Cyclobacteriaceae;g__;s__	97.17	2.31	22.22	high	281	122724	4124108	14676.5	40.19	26595	11643	43	100	0.024074	0.0311509	0.0125617	0.00424155
AQK-20-1-0.22+3f_metabat_bin.138.contigs	d__Bacteria;p__Bacteroidota;c__Bacteroidia;o__Cytophagales;f__Cyclobacteriaceae;g__Algoriphagus;s__	100	0	0	high	90	363915	4236132	47068.1	38.27	78830	50301	13	30	2.42361	0.022184	0.504585	0.0041687
AQK-20-2-0.22+3f_metabat_bin.70.contigs	d__Bacteria;p__Bacteroidota;c__Bacteroidia;o__Cytophagales;f__Cyclobacteriaceae;g__Algoriphagus;s__	95.49	0.19	0	high	80	300214	4013452	50168.2	38.39	75982	46023	15	32	2.76228	0.0242673	0.580134	0.00744097
AQK-20-3-0.22+3f_metabat_bin.116.contigs	d__Bacteria;p__Bacteroidota;c__Bacteroidia;o__Cytophagales;f__Cyclobacteriaceae;g__Algoriphagus;s__	98.87	0.38	0	high	103	157554	4084006	39650.5	38.32	66651	37166	20	40	2.64543	0.0163441	0.522708	0.00319965
AYK-19-2-0.22f_concoct_bin.42_sub.contigs	d__Bacteria;p__Bacteroidota;c__Bacteroidia;o__Cytophagales;f__Cyclobacteriaceae;g__Algoriphagus;s__	89.5	1.17	50	medium	698	35699	3871241	5546.19	42.58	6647	4129	179	365	0.017507	0.0311981	0.0181583	0.00113229
AYK-19-2-0.22f_metabat_bin.60.contigs	d__Bacteria;p__Bacteroidota;c__Bacteroidia;o__Cytophagales;f__Cyclobacteriaceae;g__Algoriphagus;s__	100	1.29	36.36	high	89	284385	5439156	61114.1	39.67	126843	67435	13	28	0.0196991	0.0456191	0.0119096	0.00190598
AYK-19-2-3f_metabat_bin.41.contigs	d__Bacteria;p__Bacteroidota;c__Bacteroidia;o__Cytophagales;f__Cyclobacteriaceae;g__Algoriphagus;s__	97.43	0.94	50	high	171	123534	4480379	26201	42.27	41060	25723	40	75	0.0146299	0.0283337	0.0167388	0.00126222
AYK-19-2-3f_metabat_bin.45.contigs	d__Bacteria;p__Bacteroidota;c__Bacteroidia;o__Cytophagales;f__Cyclobacteriaceae;g__Algoriphagus;s__	99.25	1	0	high	81	309351	5363609	66217.4	39.61	126843	69590	13	28	0.020772	0.0560673	0.0224652	0.00209638
JYH-20-3-0.22+3f_metabat_bin.103.contigs	d__Bacteria;p__Bacteroidota;c__Bacteroidia;o__Cytophagales;f__Cyclobacteriaceae;g__Algoriphagus;s__	97.56	1.88	0	high	145	157177	4069719	28067	38.37	46224	23565	27	58	2.56615	0.0218113	0.538036	0.00191324
JYH-21-1-0.22+3f_metabat_bin.78.contigs	d__Bacteria;p__Bacteroidota;c__Bacteroidia;o__Cytophagales;f__Cyclobacteriaceae;g__Algoriphagus;s__	97.74	1.63	83.33	high	149	131951	3971823	26656.5	38.31	40370	22627	30	63	2.61083	0.044638	0.626321	0.0038881
JYH-21-2-0.22+3f_concoct_bin.75.contigs	d__Bacteria;p__Bacteroidota;c__Bacteroidia;o__Cytophagales;f__Cyclobacteriaceae;g__Algoriphagus;s__	85.7	0.44	0	medium	645	32704	3460555	5365.2	38.46	6304	4009	175	347	3.02864	0.0274416	0.667352	0.00268987
JYH-21-3-0.22+3f_concoct_bin.146.contigs	d__Bacteria;p__Bacteroidota;c__Bacteroidia;o__Cytophagales;f__Cyclobacteriaceae;g__Algoriphagus;s__	98.06	0.56	100	high	197	143527	4135324	20991.5	38.32	37378	21082	31	69	2.51984	0.0911486	0.695433	0.00401364
AYK-19-4-0.22f_metabat_bin.37.contigs	d__Bacteria;p__Bacteroidota;c__Bacteroidia;o__Cytophagales;f__Cyclobacteriaceae;g__Cyclobacterium;s__	54.59	0.3	100	medium	675	16353	2908615	4309.06	42.73	4419	3333	228	419	0.0218502	0.0305785	0.016988	0.000931306
AYK-20-1-3f_metabat_bin.128.contigs	d__Bacteria;p__Bacteroidota;c__Bacteroidia;o__Cytophagales;f__Cyclobacteriaceae;g__Cyclobacterium;s__	96.1	1.34	0	high	567	93980	4883810	8613.42	44.56	11813	6388	128	267	0.0133249	0.249462	0.014495	0.00253268
AYK-20-2-0.22f_metabat_bin.126.contigs	d__Bacteria;p__Bacteroidota;c__Bacteroidia;o__Cytophagales;f__Cyclobacteriaceae;g__Cyclobacterium;s__	99.4	0.84	50	high	250	179747	5461631	21846.5	44.3	43167	20976	36	81	0.0257552	0.213018	0.0267776	0.0034617
AYK-20-2-3f_metabat_bin.247.contigs	d__Bacteria;p__Bacteroidota;c__Bacteroidia;o__Cytophagales;f__Cyclobacteriaceae;g__Cyclobacterium;s__	96.55	1.88	0	high	311	128235	5311416	17078.5	44.55	36098	15264	48	106	0.170281	0.377409	0.381495	0.017658
AYK-20-3-3f_metabat_bin.197_sub.contigs	d__Bacteria;p__Bacteroidota;c__Bacteroidia;o__Cytophagales;f__Cyclobacteriaceae;g__Cyclobacterium;s__	89.13	1.29	0	medium	665	41989	4629054	6960.98	44.59	8004	5132	169	350	0.0137208	0.263999	0.0148791	0.00321634
AYK-21-1-0.22f_metabat_bin.76.contigs	d__Bacteria;p__Bacteroidota;c__Bacteroidia;o__Cytophagales;f__Cyclobacteriaceae;g__Cyclobacterium;s__	98.21	0.89	75	high	348	112514	5616715	16140	44.11	30695	14587	52	118	0.01244	0.192447	0.0134259	0.00290492
AYK-21-1-3f_metabat_bin.151.contigs	d__Bacteria;p__Bacteroidota;c__Bacteroidia;o__Cytophagales;f__Cyclobacteriaceae;g__Cyclobacterium;s__	97.17	1.49	50	high	318	117757	5450831	17141	44.2	29679	16194	52	111	0.0133035	0.208836	0.014011	0.00364383
AYK-21-2-0.22f_metabat_bin.86.contigs	d__Bacteria;p__Bacteroidota;c__Bacteroidia;o__Cytophagales;f__Cyclobacteriaceae;g__Cyclobacterium;s__	94.49	0.6	50	high	327	112702	5388301	16478	44.24	30257	15820	51	110	0.0197146	0.232218	0.0247147	0.0236679
AYK-21-2-3f_metabat_bin.10.contigs	d__Bacteria;p__Bacteroidota;c__Bacteroidia;o__Cytophagales;f__Cyclobacteriaceae;g__Cyclobacterium;s__	98.81	1.04	25	high	302	112213	5334498	17663.9	44.31	36206	15227	48	107	0.013125	0.216173	0.0134057	0.00311336
AYK-21-3-0.22f_metabat_bin.97.contigs	d__Bacteria;p__Bacteroidota;c__Bacteroidia;o__Cytophagales;f__Cyclobacteriaceae;g__Cyclobacterium;s__	99.11	0.74	33.33	high	176	198220	5671201	32222.7	44.28	57061	32876	30	63	0.0121562	0.209396	0.0122624	0.00459362
AYK-21-3-3f_metabat_bin.89.contigs	d__Bacteria;p__Bacteroidota;c__Bacteroidia;o__Cytophagales;f__Cyclobacteriaceae;g__Cyclobacterium;s__	99.11	0.89	0	high	164	192361	5714873	34846.8	44.18	65365	35950	28	56	0.0124557	0.201095	0.013333	0.00292433
AYK-21-4-0.22f_concoct_bin.125.contigs	d__Bacteria;p__Bacteroidota;c__Bacteroidia;o__Cytophagales;f__Cyclobacteriaceae;g__Cyclobacterium;s__	99.7	1.49	60	high	345	152321	5963160	17284.5	44.23	36551	17756	46	105	0.0130009	0.176333	0.0120249	0.0029721
AYK-21-4-3f_metabat_bin.48.contigs	d__Bacteria;p__Bacteroidota;c__Bacteroidia;o__Cytophagales;f__Cyclobacteriaceae;g__Cyclobacterium;s__	99.7	0.6	0	high	257	166810	5615003	21848.3	44.25	38311	19429	41	92	0.0138668	0.207317	0.0128405	0.00460337
AQK-20-1-0.22+3f_metabat_bin.157.contigs	d__Bacteria;p__Bacteroidota;c__Bacteroidia;o__Cytophagales;f__Cyclobacteriaceae;g__Fabibacter;s__	96.82	0	0	high	118	133442	2729631	23132.5	40.96	43698	20099	19	41	4.84074	4.72919	1.23278	0.012477
AQK-20-2-0.22+3f_metabat_bin.116.contigs	d__Bacteria;p__Bacteroidota;c__Bacteroidia;o__Cytophagales;f__Cyclobacteriaceae;g__Fabibacter;s__	93.54	0.3	0	high	127	124960	2577079	20292	40.87	34893	18268	22	47	4.94608	5.07421	1.314	0.0176299
AQK-20-3-0.22+3f_metabat_bin.79.contigs	d__Bacteria;p__Bacteroidota;c__Bacteroidia;o__Cytophagales;f__Cyclobacteriaceae;g__Fabibacter;s__	89.67	0.3	0	medium	134	80293	2500473	18660.2	40.96	30517	16576	28	55	5.33358	5.30513	1.37134	0.014757
AYK-19-2-0.22f_concoct_bin.48.contigs	d__Bacteria;p__Bacteroidota;c__Bacteroidia;o__Cytophagales;f__Cyclobacteriaceae;g__Fabibacter;s__	72.01	1.06	40	medium	449	18078	1869120	4162.85	41.26	4412	3079	133	260	7.17331	7.51374	1.86723	0.0159455
AYK-20-1-0.22f_metabat_bin.28.contigs	d__Bacteria;p__Bacteroidota;c__Bacteroidia;o__Cytophagales;f__Cyclobacteriaceae;g__Fabibacter;s__	96.82	0	0	high	111	138591	2777622	25023.6	40.97	46072	21916	18	40	4.58682	4.77475	1.20327	0.0396412
AYK-20-1-3f_concoct_bin.43.contigs	d__Bacteria;p__Bacteroidota;c__Bacteroidia;o__Cytophagales;f__Cyclobacteriaceae;g__Fabibacter;s__	93.42	2.68	27.27	high	360	139442	3832984	10647.2	40.4	32068	7501	31	97	1.22441	1.48305	0.367044	0.0183953
AYK-20-2-0.22f_metabat_bin.92.contigs	d__Bacteria;p__Bacteroidota;c__Bacteroidia;o__Cytophagales;f__Cyclobacteriaceae;g__Fabibacter;s__	97.41	0.89	100	high	129	118589	2919659	22633	40.83	46188	23659	20	43	3.90287	4.17302	1.06978	0.0244406
AYK-20-2-3f_metabat_bin.189.contigs	d__Bacteria;p__Bacteroidota;c__Bacteroidia;o__Cytophagales;f__Cyclobacteriaceae;g__Fabibacter;s__	96.55	5.17	95.65	medium	168	106611	2969172	17673.6	41.03	31612	14727	28	61	3.79305	4.00822	1.00093	0.0361781
AYK-20-3-0.22f_metabat_bin.33.contigs	d__Bacteria;p__Bacteroidota;c__Bacteroidia;o__Cytophagales;f__Cyclobacteriaceae;g__Fabibacter;s__	97.41	0.6	100	high	137	104475	2876755	20998.2	40.93	39566	18442	24	49	4.14603	4.29653	1.10201	0.0287599
AYK-20-3-3f_concoct_bin.205_sub.contigs	d__Bacteria;p__Bacteroidota;c__Bacteroidia;o__Cytophagales;f__Cyclobacteriaceae;g__Fabibacter;s__	59.29	7.92	5	medium	635	17963	2248041	3540.22	41.28	3602	2590	198	386	0.122981	0.156854	0.0583564	0.0205342
AYK-20-3-3f_metabat_bin.94_sub.contigs	d__Bacteria;p__Bacteroidota;c__Bacteroidia;o__Cytophagales;f__Cyclobacteriaceae;g__Fabibacter;s__	96.1	4.36	66.67	high	170	98287	2764258	16260.3	40.9	28837	13805	29	65	4.1891	4.55082	1.13775	0.021373
AYK-21-1-0.22f_metabat_bin.20.contigs	d__Bacteria;p__Bacteroidota;c__Bacteroidia;o__Cytophagales;f__Cyclobacteriaceae;g__Fabibacter;s__	95.33	1.19	20	high	149	140538	2898909	19455.8	40.76	36856	18988	24	54	4.08152	4.21752	1.06149	0.0210699
AYK-21-1-3f_metabat_bin.161.contigs	d__Bacteria;p__Bacteroidota;c__Bacteroidia;o__Cytophagales;f__Cyclobacteriaceae;g__Fabibacter;s__	97.11	0.3	0	high	138	189982	2902270	21030.9	40.86	39540	22328	21	45	3.88606	4.10393	1.02836	0.0396014
AYK-21-2-0.22f_metabat_bin.34.contigs	d__Bacteria;p__Bacteroidota;c__Bacteroidia;o__Cytophagales;f__Cyclobacteriaceae;g__Fabibacter;s__	95.48	0.3	100	high	137	138300	2812092	20526.2	40.79	39864	18486	20	45	4.17921	4.46556	1.10402	0.0176482
AYK-21-2-3f_metabat_bin.30.contigs	d__Bacteria;p__Bacteroidota;c__Bacteroidia;o__Cytophagales;f__Cyclobacteriaceae;g__Fabibacter;s__	97.71	1.04	21.43	high	148	146701	2866536	19368.5	40.89	41698	16605	24	51	4.18263	4.31042	1.08462	0.0203728
AYK-21-3-0.22f_metabat_bin.31.contigs	d__Bacteria;p__Bacteroidota;c__Bacteroidia;o__Cytophagales;f__Cyclobacteriaceae;g__Fabibacter;s__	97.11	0.74	66.67	high	136	158014	2882458	21194.5	40.83	38562	19928	20	46	3.97743	4.1575	1.03489	0.017131
AYK-21-3-3f_metabat_bin.43.contigs	d__Bacteria;p__Bacteroidota;c__Bacteroidia;o__Cytophagales;f__Cyclobacteriaceae;g__Fabibacter;s__	96.67	0	0	high	135	142363	2844985	21074	40.83	46777	19894	20	45	4.35549	4.37566	1.10642	0.0155801
AYK-21-4-0.22f_metabat_bin.31.contigs	d__Bacteria;p__Bacteroidota;c__Bacteroidia;o__Cytophagales;f__Cyclobacteriaceae;g__Fabibacter;s__	96.96	0.25	50	high	152	124404	2916773	19189.3	40.8	40639	18892	22	51	3.97792	4.14703	1.08964	0.0215555
AYK-21-4-3f_metabat_bin.43.contigs	d__Bacteria;p__Bacteroidota;c__Bacteroidia;o__Cytophagales;f__Cyclobacteriaceae;g__Fabibacter;s__	96.52	0.3	100	high	135	218001	2874880	21295.4	40.87	41739	19977	19	43	4.25712	4.29464	1.08846	0.0438376
JYH-20-3-0.22+3f_metabat_bin.80.contigs	d__Bacteria;p__Bacteroidota;c__Bacteroidia;o__Cytophagales;f__Cyclobacteriaceae;g__Fabibacter;s__	96.35	0.6	50	high	105	122293	2721630	25920.3	40.99	48412	24193	19	39	4.8014	4.91583	1.2723	0.0172629
AYK-20-1-0.22f_metabat_bin.19.contigs	d__Bacteria;p__Bacteroidota;c__Bacteroidia;o__Cytophagales;f__Cyclobacteriaceae;g__Marivirga;s__	60.98	0.74	66.67	medium	480	22977	2096504	4367.72	34.5	4421	3383	165	301	0.00732112	0.117504	0.0106791	0.0359578
AYK-20-1-3f_metabat_bin.134.contigs	d__Bacteria;p__Bacteroidota;c__Bacteroidia;o__Cytophagales;f__Cyclobacteriaceae;g__Marivirga;s__	93.33	2.03	75	high	310	90646	4074851	13144.7	34.34	22335	10289	50	119	0.0181394	0.0580683	0.0164367	0.0144297
AYK-20-3-0.22f_metabat_bin.63.contigs	d__Bacteria;p__Bacteroidota;c__Bacteroidia;o__Cytophagales;f__Cyclobacteriaceae;g__Marivirga;s__	89.17	1.31	33.33	medium	536	25421	3484202	6500.38	34.39	7586	4872	147	293	0.0141638	0.0704913	0.0153075	0.0108457
AYK-20-3-3f_concoct_bin.123_sub.contigs	d__Bacteria;p__Bacteroidota;c__Bacteroidia;o__Cytophagales;f__Cyclobacteriaceae;g__Marivirga;s__	71.79	2.03	37.5	medium	641	14648	2581053	4026.6	36.33	4344	3028	198	377	0.00808043	0.0372751	0.013945	0.00411129
AYK-20-3-3f_metabat_bin.145.contigs	d__Bacteria;p__Bacteroidota;c__Bacteroidia;o__Cytophagales;f__Cyclobacteriaceae;g__Marivirga;s__	92.11	1.79	57.14	high	339	69358	4123290	12163.1	34.28	19118	9162	59	136	0.0221943	0.0715289	0.0284678	0.0272784
AYK-21-1-0.22f_metabat_bin.45.contigs	d__Bacteria;p__Bacteroidota;c__Bacteroidia;o__Cytophagales;f__Cyclobacteriaceae;g__Marivirga;s__	92.81	2.38	44.44	high	452	51015	3882890	8590.46	34.41	11159	6402	101	217	0.0140413	0.0616882	0.0205571	0.00963314
AYK-21-1-3f_metabat_bin.128_sub.contigs	d__Bacteria;p__Bacteroidota;c__Bacteroidia;o__Cytophagales;f__Cyclobacteriaceae;g__Marivirga;s__	95.29	3.18	76.92	high	378	71254	3973509	10511.9	34.4	14510	8014	72	163	0.0219593	0.0590574	0.0171556	0.00965706
AQK-20-2-0.22+3f_metabat_bin.69.contigs	d__Bacteria;p__Bacteroidota;c__Bacteroidia;o__Cytophagales;f__Cyclobacteriaceae;g__Rhodonellum;s__	86.84	1.32	25	medium	165	98623	4012624	24318.9	41.31	38335	20023	34	66	1.71053	0.0205046	0.614139	0.00966524
JYH-20-1-0.22+3f_concoct_bin.30.contigs	d__Bacteria;p__Bacteroidota;c__Bacteroidia;o__Cytophagales;f__Cyclobacteriaceae;g__Rhodonellum;s__	71.56	0.75	75	medium	510	48963	3949457	7744.03	41.22	10698	5867	116	240	1.57855	0.0152133	0.64672	0.0015646
JYH-20-2-0.22+3f_concoct_bin.89.contigs	d__Bacteria;p__Bacteroidota;c__Bacteroidia;o__Cytophagales;f__Cyclobacteriaceae;g__Rhodonellum;s__	75.35	1.69	0	medium	569	34893	4118090	7237.42	41.09	9817	5427	127	267	1.39398	0.0186458	0.59016	0.00510314
JYH-21-2-0.22+3f_concoct_bin.114.contigs	d__Bacteria;p__Bacteroidota;c__Bacteroidia;o__Cytophagales;f__Cyclobacteriaceae;g__Rhodonellum;s__	99.62	1.32	14.29	high	201	177057	5278673	26262.1	41.15	53336	30186	32	65	1.08148	0.0172733	0.504969	0.00510187
JYH-21-3-0.22+3f_metabat_bin.146.contigs	d__Bacteria;p__Bacteroidota;c__Bacteroidia;o__Cytophagales;f__Cyclobacteriaceae;g__Rhodonellum;s__	83.08	0.19	0	medium	84	165136	3821647	45495.8	41.38	63909	40703	20	38	1.78209	0.0168747	0.678251	0.00210827
AYK-20-3-3f_metabat_bin.327.contigs	d__Bacteria;p__Bacteroidota;c__Bacteroidia;o__Cytophagales;f__Spirosomaceae;g__TFI-002;s__	87.22	6.23	3.33	medium	563	43585	4275383	7593.93	38.6	9479	5589	138	285	0.00880666	0.018306	0.00896254	0.00169785
AYK-20-3-3f_metabat_bin.29.contigs	d__Bacteria;p__Bacteroidota;c__Bacteroidia;o__Cytophagales;f__WTJX01;g__;s__	89.93	0.3	33.33	medium	349	84386	3105826	8899.21	30.24	12078	6585	74	159	0.0260037	0.0511923	0.0294946	0.0147197
WSX-20-0-0.22+3f_metabat_bin.138.contigs	d__Bacteria;p__Bacteroidota;c__Bacteroidia;o__Flavobacteriales;f__CAIKAF01;g__CAIKAF01;s__CAIKAF01 sp018401695	95.24	0.48	0	high	165	66637	2697190	16346.6	47.48	24236	15657	37	72	0.00960389	0.0321539	0.0266635	0.117644
AYK-19-4-0.22f_metabat_bin.8_sub.contigs	d__Bacteria;p__Bacteroidota;c__Bacteroidia;o__Flavobacteriales;f__Crocinitomicaceae;g__;s__	53.43	6.95	0	medium	353	61646	2837080	8037.05	38.8	13009	5371	56	145	0.0654118	0.0658923	0.0395243	0.0144741
AYK-20-1-0.22f_metabat_bin.18.contigs	d__Bacteria;p__Bacteroidota;c__Bacteroidia;o__Flavobacteriales;f__Crocinitomicaceae;g__;s__	94.85	4.86	40	high	331	133807	3598094	10870.4	35.84	19334	8031	51	119	0.0969901	1.37091	0.108398	0.0313891
AYK-20-1-3f_metabat_bin.74.contigs	d__Bacteria;p__Bacteroidota;c__Bacteroidia;o__Flavobacteriales;f__Crocinitomicaceae;g__;s__	94.4	6.94	31.25	medium	279	69971	3422293	12266.3	35	20106	10470	54	112	0.0523997	0.947352	0.0501906	0.0234904
AYK-20-2-0.22f_concoct_bin.118_sub.contigs	d__Bacteria;p__Bacteroidota;c__Bacteroidia;o__Flavobacteriales;f__Crocinitomicaceae;g__;s__	85.43	1.93	16.67	medium	509	27285	3018316	5929.89	37.14	7798	4350	129	261	0.0449515	0.111338	0.0393694	0.00554999
AYK-20-2-0.22f_metabat_bin.26.contigs	d__Bacteria;p__Bacteroidota;c__Bacteroidia;o__Flavobacteriales;f__Crocinitomicaceae;g__;s__	92.56	1.4	60	high	277	74963	3085604	11139.4	34.89	18522	9227	51	107	0.0553742	0.966186	0.0374856	0.0201883
AYK-20-2-3f_metabat_bin.32.contigs	d__Bacteria;p__Bacteroidota;c__Bacteroidia;o__Flavobacteriales;f__Crocinitomicaceae;g__;s__	92.74	1.09	0	high	240	68706	3355918	13983	37.01	23218	11944	47	99	0.0504376	0.103134	0.0406156	0.0106068
AYK-20-3-0.22f_metabat_bin.111.contigs	d__Bacteria;p__Bacteroidota;c__Bacteroidia;o__Flavobacteriales;f__Crocinitomicaceae;g__;s__	94.02	4.05	50	high	276	90725	3307395	11983.3	35.02	18419	9776	52	109	0.0712915	0.959644	0.0592634	0.0219641
AYK-21-1-0.22f_concoct_bin.177.contigs	d__Bacteria;p__Bacteroidota;c__Bacteroidia;o__Flavobacteriales;f__Crocinitomicaceae;g__;s__	78.61	4.12	81.82	medium	608	20132	2672756	4395.98	35.1	4912	3111	171	342	0.0774364	0.983475	0.0457847	0.0180767
AYK-21-1-3f_concoct_bin.61_sub.contigs	d__Bacteria;p__Bacteroidota;c__Bacteroidia;o__Flavobacteriales;f__Crocinitomicaceae;g__;s__	82.58	2.07	87.5	medium	543	32978	3071797	5657.08	35.24	6787	4090	129	277	0.0168003	0.0714551	0.0181829	0.00474716
AYK-21-1-3f_metabat_bin.47.contigs	d__Bacteria;p__Bacteroidota;c__Bacteroidia;o__Flavobacteriales;f__Crocinitomicaceae;g__;s__	72.52	2.5	87.5	medium	424	20463	2039462	4810.05	35.05	5094	3576	135	254	0.0934322	1.37516	0.0701948	0.0155845
AYK-21-1-3f_metabat_bin.56.contigs	d__Bacteria;p__Bacteroidota;c__Bacteroidia;o__Flavobacteriales;f__Crocinitomicaceae;g__;s__	97.31	2.71	54.55	high	190	140002	3417288	17985.7	37.03	28946	16143	38	76	0.0262009	0.0972144	0.0330646	0.0103818
AYK-21-2-0.22f_metabat_bin.33.contigs	d__Bacteria;p__Bacteroidota;c__Bacteroidia;o__Flavobacteriales;f__Crocinitomicaceae;g__;s__	98.39	2.97	62.5	high	226	119262	3295863	14583.5	37.07	22715	12236	50	98	0.0265972	0.101705	0.0262169	0.0102647
AYK-21-2-0.22f_metabat_bin.44.contigs	d__Bacteria;p__Bacteroidota;c__Bacteroidia;o__Flavobacteriales;f__Crocinitomicaceae;g__;s__	96.49	4.39	50	high	322	83490	3880151	12050.2	35.08	21021	9900	56	119	0.0221338	0.0530209	0.0195579	0.0167573
AYK-21-2-3f_metabat_bin.162.contigs	d__Bacteria;p__Bacteroidota;c__Bacteroidia;o__Flavobacteriales;f__Crocinitomicaceae;g__;s__	91.54	1.47	50	high	199	116840	3439444	17283.6	35.08	32906	16363	36	74	0.0248433	0.075514	0.0243257	0.0112362
AYK-21-2-3f_metabat_bin.21.contigs	d__Bacteria;p__Bacteroidota;c__Bacteroidia;o__Flavobacteriales;f__Crocinitomicaceae;g__;s__	97.04	0.56	0	high	214	80541	3360023	15701	37.01	25568	12971	44	86	0.0288934	0.0977621	0.031713	0.0161846
AYK-21-3-0.22f_metabat_bin.5.contigs	d__Bacteria;p__Bacteroidota;c__Bacteroidia;o__Flavobacteriales;f__Crocinitomicaceae;g__;s__	77.07	1.35	100	medium	280	48300	2271065	8110.95	34.98	10491	5807	66	137	0.0678664	1.33054	0.0437041	0.0180581
AYK-21-3-3f_metabat_bin.107.contigs	d__Bacteria;p__Bacteroidota;c__Bacteroidia;o__Flavobacteriales;f__Crocinitomicaceae;g__;s__	77.25	1.89	80	medium	317	45126	2564815	8090.9	34.9	10815	5973	73	154	0.0674887	1.14054	0.0413167	0.0152782
AYK-21-4-0.22f_concoct_bin.1.contigs	d__Bacteria;p__Bacteroidota;c__Bacteroidia;o__Flavobacteriales;f__Crocinitomicaceae;g__;s__	78.18	1.74	0	medium	567	27861	2432230	4289.65	37.45	4602	3171	168	328	0.031072	0.137108	0.0328902	0.00955315
AYK-21-4-3f_concoct_bin.175.contigs	d__Bacteria;p__Bacteroidota;c__Bacteroidia;o__Flavobacteriales;f__Crocinitomicaceae;g__;s__	88.78	5.96	85.71	medium	538	44336	3247490	6036.23	35	7941	4199	116	260	0.0601045	0.773036	0.0467698	0.0167479
AYK-20-3-0.22f_concoct_bin.118.contigs	d__Bacteria;p__Bacteroidota;c__Bacteroidia;o__Flavobacteriales;f__Crocinitomicaceae;g__Brumimicrobium;s__	91.21	4.13	92.31	high	243	90990	3200629	13171.3	36.01	20701	11690	47	97	0.0456803	0.311095	0.0191075	0.0143434
AYK-20-3-3f_metabat_bin.55_sub.contigs	d__Bacteria;p__Bacteroidota;c__Bacteroidia;o__Flavobacteriales;f__Crocinitomicaceae;g__Brumimicrobium;s__	91.88	5.59	91.67	medium	200	123388	3227698	16138.5	35.9	26978	14027	37	81	0.0612479	0.383608	0.211458	0.0129848
AYK-21-2-3f_metabat_bin.123.contigs	d__Bacteria;p__Bacteroidota;c__Bacteroidia;o__Flavobacteriales;f__Crocinitomicaceae;g__Brumimicrobium;s__	97.93	5.38	82.61	medium	75	226815	3110869	41478.3	37.53	87507	51016	12	23	0.0435793	0.0919973	0.0262129	0.0226589
AYK-21-4-0.22f_concoct_bin.105.contigs	d__Bacteria;p__Bacteroidota;c__Bacteroidia;o__Flavobacteriales;f__Crocinitomicaceae;g__Brumimicrobium;s__	92.32	1.66	60	high	365	50472	2856314	7825.52	37.65	10671	6201	83	170	0.0154595	0.075489	0.0180049	0.013766
AYK-21-4-0.22f_metabat_bin.18.contigs	d__Bacteria;p__Bacteroidota;c__Bacteroidia;o__Flavobacteriales;f__Crocinitomicaceae;g__Brumimicrobium;s__	92.97	4	22.22	high	165	108630	3117926	18896.5	36.03	36383	17945	25	55	0.039051	0.399988	0.21026	0.0136529
AYK-21-4-3f_concoct_bin.145.contigs	d__Bacteria;p__Bacteroidota;c__Bacteroidia;o__Flavobacteriales;f__Crocinitomicaceae;g__Brumimicrobium;s__	96.76	6.31	52.94	medium	289	113167	3590206	12422.9	36.02	34490	13909	30	70	0.393285	0.381781	0.700926	0.0119869
WSX-19-0-0.22+3f_metabat_bin.237.contigs	d__Bacteria;p__Bacteroidota;c__Bacteroidia;o__Flavobacteriales;f__Crocinitomicaceae;g__Brumimicrobium;s__	79.43	3.29	25	medium	268	37067	2326556	8681.18	42.68	11761	7010	69	133	0.0101212	0.0327472	0.0151849	0.102486
WSX-19-0-0.22+3f_metabat_bin.70_sub.contigs	d__Bacteria;p__Bacteroidota;c__Bacteroidia;o__Flavobacteriales;f__Crocinitomicaceae;g__Brumimicrobium;s__	67.75	2.88	20	medium	334	58758	2664600	7977.84	38.62	10033	5678	76	164	0.01129	0.0319048	0.0143578	0.166385
AQK-20-0-3f_metabat_bin.124.contigs	d__Bacteria;p__Bacteroidota;c__Bacteroidia;o__Flavobacteriales;f__Crocinitomicaceae;g__JABURP01;s__	62.7	0.54	0	medium	40	421563	2399656	59991.4	37.12	97264	57356	7	15	1.05779	1.52211	4.9731	0.0156242
AYK-20-1-3f_metabat_bin.188_sub.contigs	d__Bacteria;p__Bacteroidota;c__Bacteroidia;o__Flavobacteriales;f__Cryomorphaceae;g__Cryomorpha;s__	64.1	1.61	33.33	medium	457	20614	2024323	4429.59	45.96	4465	3350	150	281	0.0103235	0.0639335	0.0189352	0.0111366
AYK-20-3-3f_metabat_bin.332.contigs	d__Bacteria;p__Bacteroidota;c__Bacteroidia;o__Flavobacteriales;f__Cryomorphaceae;g__Cryomorpha;s__	94.44	3.78	70	high	425	65334	4937376	11617.4	44.53	17533	9101	85	181	0.0512201	0.0402415	0.0780665	0.00860749
AYK-20-3-3f_metabat_bin.47.contigs	d__Bacteria;p__Bacteroidota;c__Bacteroidia;o__Flavobacteriales;f__Cryomorphaceae;g__Cryomorpha;s__	94.73	0.81	50	high	245	143034	3643231	14870.3	45.71	29603	12337	35	82	0.0152543	0.036841	0.0179284	0.0107078
AYK-19-4-0.22f_metabat_bin.7.contigs	d__Bacteria;p__Bacteroidota;c__Bacteroidia;o__Flavobacteriales;f__Cryomorphaceae;g__SKUL01;s__	90.32	0.54	100	high	292	74581	3264138	11178.6	47.76	16314	8740	62	131	0.013498	0.0428685	0.0294155	0.00536164
AYK-20-3-3f_metabat_bin.159.contigs	d__Bacteria;p__Bacteroidota;c__Bacteroidia;o__Flavobacteriales;f__Cryomorphaceae;g__SKUL01;s__	80	2.72	71.43	medium	428	28342	2830830	6614.09	47.71	7642	4898	113	230	0.013786	0.0460225	0.0244667	0.00820077
AYK-21-3-0.22f_concoct_bin.15.contigs	d__Bacteria;p__Bacteroidota;c__Bacteroidia;o__Flavobacteriales;f__ECT2AJA-044;g__ECT2AJA-044;s__	86.6	1.25	25	medium	439	28200	2372338	5403.96	43.87	6465	3921	116	232	0.00806753	0.077378	0.0168638	0.00843029
AYK-21-3-3f_concoct_bin.27.contigs	d__Bacteria;p__Bacteroidota;c__Bacteroidia;o__Flavobacteriales;f__ECT2AJA-044;g__ECT2AJA-044;s__	97.31	0.54	100	high	192	90632	2743457	14288.8	43.77	20570	12831	39	81	0.0226111	0.0685612	0.0280826	0.0121383
AYK-21-4-0.22f_metabat_bin.43.contigs	d__Bacteria;p__Bacteroidota;c__Bacteroidia;o__Flavobacteriales;f__ECT2AJA-044;g__ECT2AJA-044;s__	96.19	1.08	66.67	high	122	125704	2670955	21893.1	43.85	35658	19422	23	47	0.0282255	0.0793568	0.0275692	0.0164525
AYK-21-4-3f_metabat_bin.60.contigs	d__Bacteria;p__Bacteroidota;c__Bacteroidia;o__Flavobacteriales;f__ECT2AJA-044;g__ECT2AJA-044;s__	97.58	0	0	high	158	114555	2730613	17282.4	43.82	28492	14900	29	63	0.0234155	0.073206	0.0219498	0.0168255
AYK-20-1-3f_concoct_bin.45_sub.contigs	d__Bacteria;p__Bacteroidota;c__Bacteroidia;o__Flavobacteriales;f__Flavobacteriaceae;g__;s__	59.53	5.67	8	medium	242	19167	1423917	5883.95	36.71	7300	4805	62	123	0.00818578	0.0868462	0.0299108	0.013775
WSX-20-0-0.22+3f_concoct_bin.90.contigs	d__Bacteria;p__Bacteroidota;c__Bacteroidia;o__Flavobacteriales;f__Flavobacteriaceae;g__Aureicoccus;s__	73.2	0.76	40	medium	382	21433	2176665	5698.08	54.04	6176	4445	111	215	0.00366382	0.00984138	0.022095	0.0586518
WSX-20-0-0.22+3f_metabat_bin.214.contigs	d__Bacteria;p__Bacteroidota;c__Bacteroidia;o__Flavobacteriales;f__Flavobacteriaceae;g__CG1-02-35-72;s__	85.13	4.38	10	medium	238	88749	2713297	11400.4	34.13	15961	8872	48	102	0.0251189	0.0495273	0.0373363	0.175092
AYK-19-2-3f_metabat_bin.55.contigs	d__Bacteria;p__Bacteroidota;c__Bacteroidia;o__Flavobacteriales;f__Flavobacteriaceae;g__Flavobacterium;s__	92.94	4.4	46.43	high	276	71532	3392207	12290.6	35.65	18975	9241	54	117	0.00284865	0.181945	0.00517579	0.0048026
AYK-19-4-0.22f_concoct_bin.151_sub.contigs	d__Bacteria;p__Bacteroidota;c__Bacteroidia;o__Flavobacteriales;f__Flavobacteriaceae;g__Flavobacterium;s__Flavobacterium johnsoniae	96.21	1.19	60	high	288	96907	5357788	18603.4	33.81	28450	15921	61	124	0.00942045	0.0340463	0.0148998	0.0133954
AYK-20-3-3f_metabat_bin.296.contigs	d__Bacteria;p__Bacteroidota;c__Bacteroidia;o__Flavobacteriales;f__Flavobacteriaceae;g__GCA-002401385;s__	74.84	0.84	0	medium	101	80991	1744822	17275.5	36.7	31333	14028	18	39	0.0825884	0.0953145	0.0475714	0.0356363
AYK-19-2-0.22f_concoct_bin.18_sub.contigs	d__Bacteria;p__Bacteroidota;c__Bacteroidia;o__Flavobacteriales;f__Flavobacteriaceae;g__Gillisia;s__	67.19	5.16	19.44	medium	614	20777	2117664	3448.96	39.21	3514	2580	204	381	0.00644437	0.0693337	0.0273504	0.0523464
AYK-19-4-0.22f_metabat_bin.5_sub.contigs	d__Bacteria;p__Bacteroidota;c__Bacteroidia;o__Flavobacteriales;f__Flavobacteriaceae;g__Gillisia;s__	94.65	0.8	11.11	high	121	175976	3206337	26498.7	38.36	55648	27613	18	39	0.0132501	0.102578	0.0265916	0.0211112
AYK-19-4-0.22f_metabat_bin.70.contigs	d__Bacteria;p__Bacteroidota;c__Bacteroidia;o__Flavobacteriales;f__Flavobacteriaceae;g__Gillisia;s__	59.63	0.67	33.33	medium	362	18783	1811948	5005.38	34.36	5262	3787	112	214	0.0063907	0.0826396	0.0402053	0.0174881
AYK-20-1-3f_concoct_bin.162.contigs	d__Bacteria;p__Bacteroidota;c__Bacteroidia;o__Flavobacteriales;f__Flavobacteriaceae;g__Gillisia;s__	98.54	0.67	44.44	high	329	80478	3245923	9866.03	38.2	14747	8238	68	141	0.011794	0.108324	0.0259942	0.0194501
AYK-20-3-3f_metabat_bin.69.contigs	d__Bacteria;p__Bacteroidota;c__Bacteroidia;o__Flavobacteriales;f__Flavobacteriaceae;g__Gillisia;s__	98.78	1.32	33.33	high	113	182552	3330693	29475.2	38.24	55367	31663	19	38	0.0132097	0.0998706	0.0243863	0.0174833
AQK-20-0-3f_metabat_bin.18_sub.contigs	d__Bacteria;p__Bacteroidota;c__Bacteroidia;o__Flavobacteriales;f__Flavobacteriaceae;g__Gilvibacter;s__	88.97	0.38	0	medium	54	295552	2612092	48372.1	39.31	102921	70262	8	16	0.913571	0.778731	1.31594	0.031128
WSX-20-0-0.22+3f_metabat_bin.116.contigs	d__Bacteria;p__Bacteroidota;c__Bacteroidia;o__Flavobacteriales;f__Flavobacteriaceae;g__MAG-120531;s__	78.34	8.52	81.08	medium	267	43675	1927079	7217.52	38.45	9425	4989	61	131	0.0151449	0.112322	0.573872	0.247437
AYK-19-2-0.22f_metabat_bin.67.contigs	d__Bacteria;p__Bacteroidota;c__Bacteroidia;o__Flavobacteriales;f__Flavobacteriaceae;g__MAG-120531;s__MAG-120531 sp018401115	96.26	0.56	0	high	33	274574	2137823	64782.5	38.24	199863	53625	5	12	0.0284555	0.403198	3.03988	0.0878688
AYK-19-2-3f_metabat_bin.80.contigs	d__Bacteria;p__Bacteroidota;c__Bacteroidia;o__Flavobacteriales;f__Flavobacteriaceae;g__MAG-120531;s__MAG-120531 sp018401115	96.26	0	0	high	29	286290	2089217	72042	37.95	167347	54747	5	11	0.0236053	0.447408	3.25477	0.0920616
AYK-20-3-0.22f_metabat_bin.85.contigs	d__Bacteria;p__Bacteroidota;c__Bacteroidia;o__Flavobacteriales;f__Flavobacteriaceae;g__MAG-120531;s__MAG-120531 sp018401115	93.95	0.67	20	high	100	87922	2015775	20157.8	38.12	26226	19054	23	46	0.0402366	0.434144	3.64754	0.0947432
JYH-21-1-0.22+3f_metabat_bin.39.contigs	d__Bacteria;p__Bacteroidota;c__Bacteroidia;o__Flavobacteriales;f__Flavobacteriaceae;g__MAG-120531;s__MAG-120531 sp018401115	91.07	1.24	0	high	54	253936	2008237	37189.6	37.7	59045	39162	9	20	0.0479101	0.445892	3.81413	0.109598
JYH-21-2-0.22+3f_metabat_bin.121.contigs	d__Bacteria;p__Bacteroidota;c__Bacteroidia;o__Flavobacteriales;f__Flavobacteriaceae;g__MAG-120531;s__MAG-120531 sp018401115	95.36	1.32	18.18	high	53	252986	2034738	38391.3	37.9	48813	38279	12	23	0.0540537	0.444594	3.74717	0.108921
JYH-21-3-0.22+3f_metabat_bin.112.contigs	d__Bacteria;p__Bacteroidota;c__Bacteroidia;o__Flavobacteriales;f__Flavobacteriaceae;g__MAG-120531;s__MAG-120531 sp018401115	91.56	0	0	high	50	162196	1986413	39728.3	37.81	60112	39597	10	20	0.0596834	0.473747	3.83181	0.113645
AYK-19-2-3f_concoct_bin.47_sub.contigs	d__Bacteria;p__Bacteroidota;c__Bacteroidia;o__Flavobacteriales;f__Flavobacteriaceae;g__Maribacter;s__	93.14	3.71	50	high	151	150761	3789855	25098.4	40.27	37280	21157	33	68	0.0176438	0.0409551	0.0210973	0.128235
AYK-19-4-0.22f_metabat_bin.19.contigs	d__Bacteria;p__Bacteroidota;c__Bacteroidia;o__Flavobacteriales;f__Flavobacteriaceae;g__Maribacter;s__	97.03	9.07	5.56	medium	115	359843	4054905	35260	39.78	92819	55486	13	27	0.0642483	0.0849275	0.0665126	0.0747056
AYK-20-1-3f_concoct_bin.129.contigs	d__Bacteria;p__Bacteroidota;c__Bacteroidia;o__Flavobacteriales;f__Flavobacteriaceae;g__Maribacter;s__	95.17	4.37	21.05	high	407	70570	3690379	9067.27	38.95	12167	7189	83	183	0.012779	0.068612	0.0195925	0.0171299
AYK-20-2-3f_metabat_bin.46.contigs	d__Bacteria;p__Bacteroidota;c__Bacteroidia;o__Flavobacteriales;f__Flavobacteriaceae;g__Maribacter;s__	99.34	0.6	25	high	108	313435	4102212	37983.4	39.15	86479	44916	15	29	0.0287345	0.095983	0.0383895	0.0398485
AYK-20-3-0.22f_metabat_bin.78.contigs	d__Bacteria;p__Bacteroidota;c__Bacteroidia;o__Flavobacteriales;f__Flavobacteriaceae;g__Maribacter;s__	79.66	2.62	7.69	medium	533	25018	2962249	5557.69	39.06	6055	4196	158	304	0.0123273	0.0859614	0.0213888	0.0171781
AYK-20-3-3f_concoct_bin.131.contigs	d__Bacteria;p__Bacteroidota;c__Bacteroidia;o__Flavobacteriales;f__Flavobacteriaceae;g__Maribacter;s__	93.66	1.88	38.46	high	450	37076	3569176	7931.5	39.05	10798	5977	99	207	0.0316415	0.0683636	0.0452205	0.0246298
AYK-20-3-3f_metabat_bin.262.contigs	d__Bacteria;p__Bacteroidota;c__Bacteroidia;o__Flavobacteriales;f__Flavobacteriaceae;g__Maribacter;s__	97.85	0.87	25	high	98	234295	3866651	39455.6	38.89	80322	37166	16	32	0.013069	0.0661887	0.0195303	0.0131059
WSX-20-0-0.22+3f_metabat_bin.160.contigs	d__Bacteria;p__Bacteroidota;c__Bacteroidia;o__Flavobacteriales;f__Flavobacteriaceae;g__Maribacter;s__	95.38	1.19	10	high	108	208245	4418100	40908.3	40.31	84089	40329	18	38	0.0136302	0.031746	0.0239254	0.236098
AYK-19-2-0.22f_metabat_bin.53_sub.contigs	d__Bacteria;p__Bacteroidota;c__Bacteroidia;o__Flavobacteriales;f__Flavobacteriaceae;g__Nonlabens;s__	78.19	0.74	0	medium	47	306252	2615623	55651.6	35.49	218642	151074	5	9	0.0375468	0.232712	0.105864	0.0359247
AYK-19-2-3f_metabat_bin.50.contigs	d__Bacteria;p__Bacteroidota;c__Bacteroidia;o__Flavobacteriales;f__Flavobacteriaceae;g__Nonlabens;s__	85.47	2.23	9.09	medium	134	175684	2999727	22386	35.96	49111	24413	18	38	0.140129	0.116489	0.094339	0.0339592
AYK-19-4-0.22f_concoct_bin.42_sub.contigs	d__Bacteria;p__Bacteroidota;c__Bacteroidia;o__Flavobacteriales;f__Flavobacteriaceae;g__Nonlabens;s__	94.55	7.61	14.29	medium	211	207024	3838170	18190.4	37.01	45820	21736	24	54	0.0523749	1.57614	0.157762	0.0199109
AYK-19-2-0.22f_concoct_bin.2.contigs	d__Bacteria;p__Bacteroidota;c__Bacteroidia;o__Flavobacteriales;f__Flavobacteriaceae;g__Nonlabens;s__Nonlabens sp018401815	66.63	2.1	70	medium	187	89162	2202322	11777.1	37.65	20104	11145	29	67	0.0527015	0.769483	0.156819	0.0635204
AYK-20-3-3f_concoct_bin.153_sub.contigs	d__Bacteria;p__Bacteroidota;c__Bacteroidia;o__Flavobacteriales;f__Flavobacteriaceae;g__Pareuzebyella;s__	67.16	2.28	5.26	medium	783	15840	3117654	3981.68	42.25	4237	3034	249	469	0.00873814	0.0271295	0.017643	0.0117256
AYK-19-4-0.22f_metabat_bin.41.contigs	d__Bacteria;p__Bacteroidota;c__Bacteroidia;o__Flavobacteriales;f__Flavobacteriaceae;g__Planktosalinus;s__	94.32	0.63	0	high	123	121107	2608289	21205.6	37.43	38394	21508	20	42	0.0358123	0.193947	0.0523277	0.0401858
AYK-20-1-3f_metabat_bin.45.contigs	d__Bacteria;p__Bacteroidota;c__Bacteroidia;o__Flavobacteriales;f__Flavobacteriaceae;g__Planktosalinus;s__	95.56	1.33	16.67	high	126	115643	2688841	21340	37.51	43906	20886	20	42	0.0694136	0.202638	0.112306	0.0268281
AYK-20-2-0.22f_metabat_bin.85.contigs	d__Bacteria;p__Bacteroidota;c__Bacteroidia;o__Flavobacteriales;f__Flavobacteriaceae;g__Planktosalinus;s__	88.94	2.72	33.33	medium	131	102355	2547058	19443.2	37.39	35187	17465	23	50	0.0393299	0.209712	0.0576093	0.0388678
AYK-20-2-3f_metabat_bin.245.contigs	d__Bacteria;p__Bacteroidota;c__Bacteroidia;o__Flavobacteriales;f__Flavobacteriaceae;g__Planktosalinus;s__	98.28	6.9	47.06	medium	95	149321	2516510	26489.6	37.45	38203	24942	17	35	0.0269834	0.210216	0.0480742	0.0319061
AYK-20-3-0.22f_metabat_bin.2.contigs	d__Bacteria;p__Bacteroidota;c__Bacteroidia;o__Flavobacteriales;f__Flavobacteriaceae;g__Planktosalinus;s__	94.46	2.57	25	high	193	87867	2641681	13687.5	37.52	21828	11614	36	77	0.0364183	0.200641	0.0501936	0.0344728
AYK-20-3-3f_metabat_bin.129.contigs	d__Bacteria;p__Bacteroidota;c__Bacteroidia;o__Flavobacteriales;f__Flavobacteriaceae;g__Planktosalinus;s__	86.55	0.89	20	medium	201	59305	2208799	10989	35.89	16015	8653	41	87	0.163132	0.116897	0.0877365	0.0509713
AYK-20-3-3f_metabat_bin.299.contigs	d__Bacteria;p__Bacteroidota;c__Bacteroidia;o__Flavobacteriales;f__Flavobacteriaceae;g__Planktosalinus;s__	94.04	0.79	16.67	high	130	131600	2661950	20476.5	37.93	39594	19359	20	43	0.0363405	0.189287	0.049816	0.0346452
AYK-21-1-3f_metabat_bin.125_sub.contigs	d__Bacteria;p__Bacteroidota;c__Bacteroidia;o__Flavobacteriales;f__Flavobacteriaceae;g__Planktosalinus;s__	84.08	3.55	17.65	medium	346	34144	2345958	6780.23	37.81	8354	4826	88	181	0.245136	0.379324	0.527899	0.0334676
JYH-21-3-0.22+3f_metabat_bin.36.contigs	d__Bacteria;p__Bacteroidota;c__Bacteroidia;o__Flavobacteriales;f__Flavobacteriaceae;g__Planktosalinus;s__	65.08	0.34	33.33	medium	95	66626	1547671	16291.3	36.38	24000	15179	22	43	0.0696657	0.149465	0.401995	0.0728612
AYK-19-2-0.22f_concoct_bin.64.contigs	d__Bacteria;p__Bacteroidota;c__Bacteroidia;o__Flavobacteriales;f__Flavobacteriaceae;g__Polaribacter;s__	79.32	1.54	25	medium	685	23733	3393418	4953.89	31.83	5541	3574	185	374	0.0383692	0.0953122	0.0818951	0.0238121
AYK-19-2-3f_metabat_bin.20.contigs	d__Bacteria;p__Bacteroidota;c__Bacteroidia;o__Flavobacteriales;f__Flavobacteriaceae;g__Polaribacter;s__	97.93	1.17	0	high	103	358920	3982387	38664	31.51	78935	48278	16	32	0.199908	0.0882448	0.029908	0.0159708
AYK-20-1-3f_concoct_bin.200_sub.contigs	d__Bacteria;p__Bacteroidota;c__Bacteroidia;o__Flavobacteriales;f__Flavobacteriaceae;g__Polaribacter;s__	85.96	9.68	0	medium	207	89617	2864550	13838.4	32.49	25530	11320	33	76	0.0480721	0.158539	0.0531607	0.0438969
AYK-20-1-3f_metabat_bin.2.contigs	d__Bacteria;p__Bacteroidota;c__Bacteroidia;o__Flavobacteriales;f__Flavobacteriaceae;g__Polaribacter;s__	95.12	4.18	43.48	high	221	69901	2898668	13116.1	31.22	20372	11548	44	90	0.0616396	0.147129	0.0593128	0.0364813
AYK-20-2-3f_metabat_bin.137.contigs	d__Bacteria;p__Bacteroidota;c__Bacteroidia;o__Flavobacteriales;f__Flavobacteriaceae;g__Polaribacter;s__	94.36	3.24	12.5	high	373	47760	3018444	8092.34	34.26	10619	6081	84	177	0.0734927	0.189955	0.0806685	0.0407594
AYK-20-3-0.22f_metabat_bin.54.contigs	d__Bacteria;p__Bacteroidota;c__Bacteroidia;o__Flavobacteriales;f__Flavobacteriaceae;g__Polaribacter;s__	95.1	4.62	35.71	high	307	59608	2937426	9568.16	33.45	15414	7224	64	135	0.0835016	0.217166	0.0874673	0.0537198
AYK-20-3-0.22f_metabat_bin.70.contigs	d__Bacteria;p__Bacteroidota;c__Bacteroidia;o__Flavobacteriales;f__Flavobacteriaceae;g__Polaribacter;s__	92.69	1.21	18.18	high	255	47029	2798599	10974.9	31.4	17948	8715	52	106	0.0533013	0.152413	0.0556212	0.0416921
AYK-20-3-3f_metabat_bin.21.contigs	d__Bacteria;p__Bacteroidota;c__Bacteroidia;o__Flavobacteriales;f__Flavobacteriaceae;g__Polaribacter;s__	93.06	2	41.67	high	315	70479	3525308	11191.5	31.6	15790	9139	67	139	0.0365002	0.0939219	0.0387087	0.023647
AYK-20-3-3f_metabat_bin.83.contigs	d__Bacteria;p__Bacteroidota;c__Bacteroidia;o__Flavobacteriales;f__Flavobacteriaceae;g__Polaribacter;s__	92.44	2.42	22.22	high	215	87982	2817737	13105.8	31.55	21863	10653	42	86	0.0552814	0.143209	0.04962	0.0345272
AQK-20-2-0.22+3f_metabat_bin.99.contigs	d__Bacteria;p__Bacteroidota;c__Bacteroidia;o__Flavobacteriales;f__Flavobacteriaceae;g__Psychroflexus;s__	83.72	0.84	40	medium	220	41300	2020709	9185.04	36.81	12416	6800	55	110	0.350867	14.1187	0.0825284	0.063298
AYK-19-2-0.22f_metabat_bin.3.contigs	d__Bacteria;p__Bacteroidota;c__Bacteroidia;o__Flavobacteriales;f__Flavobacteriaceae;g__Psychroflexus;s__	97.53	3.7	35.29	high	286	75004	3112211	10881.9	36.19	18136	8160	42	107	0.170892	6.68052	0.0632234	0.0501681
AYK-19-2-0.22f_metabat_bin.40.contigs	d__Bacteria;p__Bacteroidota;c__Bacteroidia;o__Flavobacteriales;f__Flavobacteriaceae;g__Psychroflexus;s__	93.14	0.84	66.67	high	124	107503	2704340	21809.2	37.26	40346	22282	24	47	0.0225379	0.163599	0.0317374	0.226994
AYK-19-2-3f_concoct_bin.74_sub.contigs	d__Bacteria;p__Bacteroidota;c__Bacteroidia;o__Flavobacteriales;f__Flavobacteriaceae;g__Psychroflexus;s__	90.36	4.4	4.76	high	313	96043	3987792	12740.5	36.14	22317	10338	51	116	0.0226254	0.0930257	0.0397318	0.0888261
AYK-19-2-3f_metabat_bin.52.contigs	d__Bacteria;p__Bacteroidota;c__Bacteroidia;o__Flavobacteriales;f__Flavobacteriaceae;g__Psychroflexus;s__	96.32	4.59	66.67	high	292	82923	3095953	10602.6	36.24	19871	7679	46	110	0.174051	6.70496	0.0430519	0.0436788
AYK-19-4-0.22f_metabat_bin.124.contigs	d__Bacteria;p__Bacteroidota;c__Bacteroidia;o__Flavobacteriales;f__Flavobacteriaceae;g__Psychroflexus;s__	94.87	3.85	50	high	263	80222	3006300	11430.8	36.37	21712	8927	42	97	0.180432	7.04245	0.0656707	0.0624975
AYK-19-4-0.22f_metabat_bin.69.contigs	d__Bacteria;p__Bacteroidota;c__Bacteroidia;o__Flavobacteriales;f__Flavobacteriaceae;g__Psychroflexus;s__	87.91	0.25	50	medium	137	100600	2516136	18366	37.25	28428	17727	27	56	0.0211359	0.172144	0.0310585	0.228792
AYK-20-1-3f_metabat_bin.106.contigs	d__Bacteria;p__Bacteroidota;c__Bacteroidia;o__Flavobacteriales;f__Flavobacteriaceae;g__Psychroflexus;s__	95.3	2.4	27.27	high	291	67645	3522462	12104.7	36.08	21800	10086	50	108	0.100387	0.211492	0.169189	0.0982993
AYK-20-1-3f_metabat_bin.149_sub.contigs	d__Bacteria;p__Bacteroidota;c__Bacteroidia;o__Flavobacteriales;f__Flavobacteriaceae;g__Psychroflexus;s__	68.48	5.37	40	medium	488	26740	2614354	5357.28	34.56	5737	3755	135	276	0.0241511	0.0985926	0.0345347	0.283427
AYK-20-1-3f_metabat_bin.68.contigs	d__Bacteria;p__Bacteroidota;c__Bacteroidia;o__Flavobacteriales;f__Flavobacteriaceae;g__Psychroflexus;s__	95.85	5.85	75	medium	387	51237	3167639	8185.11	36.1	11613	5600	78	175	0.163476	6.65907	0.060988	0.0556037
AYK-20-2-0.22f_metabat_bin.62.contigs	d__Bacteria;p__Bacteroidota;c__Bacteroidia;o__Flavobacteriales;f__Flavobacteriaceae;g__Psychroflexus;s__	90.52	8.62	5.56	medium	262	72179	2265274	8646.08	36.91	11635	6153	53	121	0.284584	12.2695	0.06305	0.0698424
AYK-20-2-3f_metabat_bin.150.contigs	d__Bacteria;p__Bacteroidota;c__Bacteroidia;o__Flavobacteriales;f__Flavobacteriaceae;g__Psychroflexus;s__	95.28	5.55	19.35	medium	367	111829	4062266	11068.8	36.69	21783	8646	56	131	0.0686247	0.240453	0.192847	0.0936711
AYK-20-3-0.22f_metabat_bin.10.contigs	d__Bacteria;p__Bacteroidota;c__Bacteroidia;o__Flavobacteriales;f__Flavobacteriaceae;g__Psychroflexus;s__	94.18	6.89	10.26	medium	180	96212	2712558	15069.8	33.39	27831	14517	33	66	0.0494835	0.111212	0.048183	0.0617799
AYK-20-3-0.22f_metabat_bin.21.contigs	d__Bacteria;p__Bacteroidota;c__Bacteroidia;o__Flavobacteriales;f__Flavobacteriaceae;g__Psychroflexus;s__	92.08	3.87	75	high	278	55212	2352140	8460.94	36.81	10674	5876	58	132	0.255998	11.5071	0.0625649	0.0597887
AYK-20-3-3f_metabat_bin.117.contigs	d__Bacteria;p__Bacteroidota;c__Bacteroidia;o__Flavobacteriales;f__Flavobacteriaceae;g__Psychroflexus;s__	79.57	5.75	21.88	medium	406	115738	2584808	6366.52	35.91	7394	4577	102	214	0.0382879	0.130044	0.0422096	0.240021
AYK-20-3-3f_metabat_bin.144.contigs	d__Bacteria;p__Bacteroidota;c__Bacteroidia;o__Flavobacteriales;f__Flavobacteriaceae;g__Psychroflexus;s__	64.54	3.27	66.67	medium	443	28203	2582242	5828.99	34.66	6755	4135	117	243	0.0254684	0.0968275	0.034486	0.258589
AYK-20-3-3f_metabat_bin.184.contigs	d__Bacteria;p__Bacteroidota;c__Bacteroidia;o__Flavobacteriales;f__Flavobacteriaceae;g__Psychroflexus;s__	92.85	2.74	61.54	high	354	52677	3155827	8914.77	36.21	12212	6121	68	158	0.174967	6.74351	0.0769738	0.0907241
AYK-20-3-3f_metabat_bin.192_sub.contigs	d__Bacteria;p__Bacteroidota;c__Bacteroidia;o__Flavobacteriales;f__Flavobacteriaceae;g__Psychroflexus;s__	80.16	3.9	33.33	medium	298	81341	3619496	12146	33.66	22969	9392	49	110	0.0358827	0.0773478	0.0418497	0.0768887
AYK-20-3-3f_metabat_bin.23.contigs	d__Bacteria;p__Bacteroidota;c__Bacteroidia;o__Flavobacteriales;f__Flavobacteriaceae;g__Psychroflexus;s__	96.6	3.16	25	high	331	78169	3642463	11004.4	37.32	20831	8248	51	123	0.0777289	0.131766	0.0981849	0.116928
AYK-20-3-3f_metabat_bin.56.contigs	d__Bacteria;p__Bacteroidota;c__Bacteroidia;o__Flavobacteriales;f__Flavobacteriaceae;g__Psychroflexus;s__	92.33	0.89	0	high	162	83155	2562071	15815.3	33.01	28671	16418	29	58	0.0508816	0.145492	0.0616482	0.130546
AYK-21-1-0.22f_metabat_bin.89.contigs	d__Bacteria;p__Bacteroidota;c__Bacteroidia;o__Flavobacteriales;f__Flavobacteriaceae;g__Psychroflexus;s__	94.93	2.34	80	high	232	52676	2305321	9936.73	36.78	14666	7612	47	102	0.274571	12.0757	0.0661658	0.0763904
AYK-21-1-3f_metabat_bin.75.contigs	d__Bacteria;p__Bacteroidota;c__Bacteroidia;o__Flavobacteriales;f__Flavobacteriaceae;g__Psychroflexus;s__	94.49	3.93	57.14	high	350	51504	2967413	8478.32	36.24	12555	6101	72	160	0.187738	7.93228	0.0596533	0.0563081
AYK-21-2-0.22f_metabat_bin.46.contigs	d__Bacteria;p__Bacteroidota;c__Bacteroidia;o__Flavobacteriales;f__Flavobacteriaceae;g__Psychroflexus;s__	95.82	2.51	54.55	high	363	45620	2961586	8158.64	36.32	10778	5947	75	169	0.198774	7.7976	0.0882163	0.0958535
AYK-21-2-3f_metabat_bin.62.contigs	d__Bacteria;p__Bacteroidota;c__Bacteroidia;o__Flavobacteriales;f__Flavobacteriaceae;g__Psychroflexus;s__	94.3	2.4	44.44	high	346	52731	2863786	8276.84	36.45	11628	5698	67	155	0.23403	10.0752	0.0672985	0.0541959
AYK-21-3-0.22f_concoct_bin.79_sub.contigs	d__Bacteria;p__Bacteroidota;c__Bacteroidia;o__Flavobacteriales;f__Flavobacteriaceae;g__Psychroflexus;s__	57.15	8.3	6.98	medium	389	50970	2007985	5161.92	35.86	6121	3477	90	199	0.0443091	0.471336	0.683593	0.0588379
AYK-21-3-0.22f_metabat_bin.52.contigs	d__Bacteria;p__Bacteroidota;c__Bacteroidia;o__Flavobacteriales;f__Flavobacteriaceae;g__Psychroflexus;s__	95.25	7.95	90	medium	266	72749	2459452	9246.06	36.8	12508	6928	59	125	0.235069	10.9109	0.0619156	0.053038
AYK-21-4-0.22f_metabat_bin.93.contigs	d__Bacteria;p__Bacteroidota;c__Bacteroidia;o__Flavobacteriales;f__Flavobacteriaceae;g__Psychroflexus;s__	95.41	4.67	55	high	236	63444	2446218	10365.3	36.66	15370	8783	51	104	0.287312	11.4777	0.0903016	0.0822557
AYK-21-4-3f_metabat_bin.53.contigs	d__Bacteria;p__Bacteroidota;c__Bacteroidia;o__Flavobacteriales;f__Flavobacteriaceae;g__Psychroflexus;s__	95.44	2.88	40	high	222	63879	2486569	11200.8	36.56	16241	9339	50	100	0.263747	11.1139	0.0769955	0.0841545
WSX-19-0-0.22+3f_concoct_bin.55.contigs	d__Bacteria;p__Bacteroidota;c__Bacteroidia;o__Flavobacteriales;f__Flavobacteriaceae;g__Psychroflexus;s__	76.07	7.11	36.36	medium	567	29278	2645636	4666.02	36.63	5571	3277	146	300	0.0195418	0.124318	0.0255077	0.0785537
WSX-19-0-0.22+3f_metabat_bin.120.contigs	d__Bacteria;p__Bacteroidota;c__Bacteroidia;o__Flavobacteriales;f__Flavobacteriaceae;g__Psychroflexus;s__	84.34	4.72	41.18	medium	296	45675	2461407	8315.56	35.75	12391	6125	63	136	0.00536381	0.0432253	0.0191402	1.15018
WSX-19-0-0.22+3f_metabat_bin.208.contigs	d__Bacteria;p__Bacteroidota;c__Bacteroidia;o__Flavobacteriales;f__Flavobacteriaceae;g__Psychroflexus;s__	68.32	4.35	48.65	medium	460	39381	2632661	5723.18	35.54	6322	4064	124	256	0.0189149	0.0748488	0.0309089	1.12298
WSX-19-0-0.22+3f_metabat_bin.290.contigs	d__Bacteria;p__Bacteroidota;c__Bacteroidia;o__Flavobacteriales;f__Flavobacteriaceae;g__Psychroflexus;s__	64.44	2.29	63.64	medium	301	37086	1722309	5721.96	40.5	6436	4128	80	167	0.00502693	0.0408121	0.00879738	0.608698
AYK-20-1-3f_metabat_bin.133.contigs	d__Bacteria;p__Bacteroidota;c__Bacteroidia;o__Flavobacteriales;f__Flavobacteriaceae;g__Psychroserpens;s__	90.03	5.42	8	medium	314	80203	2925242	9316.06	34.46	12729	7036	65	141	0.0502877	0.129162	0.197042	0.033736
AYK-20-3-3f_metabat_bin.278.contigs	d__Bacteria;p__Bacteroidota;c__Bacteroidia;o__Flavobacteriales;f__Flavobacteriaceae;g__Psychroserpens;s__	97.35	1.68	33.33	high	162	133506	3118062	19247.3	34.23	31219	17591	27	61	0.0435763	0.0830091	0.0788931	0.0247412
AQK-20-0-3f_metabat_bin.195.contigs	d__Bacteria;p__Bacteroidota;c__Bacteroidia;o__Flavobacteriales;f__Flavobacteriaceae;g__Robiginitalea;s__	97.69	1.1	16.67	high	73	345616	3015354	41306.2	54.19	71245	35716	13	29	0.442322	0.0109351	0.0063788	0.0119322
AYK-19-4-0.22f_metabat_bin.109.contigs	d__Bacteria;p__Bacteroidota;c__Bacteroidia;o__Flavobacteriales;f__Flavobacteriaceae;g__Sediminicola;s__	92.83	1.1	50	high	362	66982	3037989	8392.23	38.81	10318	6475	82	176	0.0132696	0.0683192	0.025958	0.016642
AYK-20-2-3f_concoct_bin.93_sub.contigs	d__Bacteria;p__Bacteroidota;c__Bacteroidia;o__Flavobacteriales;f__Flavobacteriaceae;g__Sediminicola;s__	77.7	2.09	0	medium	544	27677	2845324	5230.38	38.77	6413	3851	147	291	0.0188342	0.0687348	0.0255263	0.0166439
AYK-20-3-3f_metabat_bin.65.contigs	d__Bacteria;p__Bacteroidota;c__Bacteroidia;o__Flavobacteriales;f__Flavobacteriaceae;g__Sediminicola;s__	98.68	0.33	100	high	64	246552	3309464	51710.4	38.76	93067	51544	11	23	0.0126574	0.06037	0.0225238	0.0164556
AQK-20-2-0.22+3f_concoct_bin.72_sub.contigs	d__Bacteria;p__Bacteroidota;c__Bacteroidia;o__Flavobacteriales;f__Flavobacteriaceae;g__UBA3478;s__UBA3478 sp018402205	86.49	1.85	26.09	medium	143	196105	1933184	13518.8	43.44	36392	14635	17	38	4.18788	0.100712	3.22304	1.09252
AQK-20-3-0.22+3f_concoct_bin.32.contigs	d__Bacteria;p__Bacteroidota;c__Bacteroidia;o__Flavobacteriales;f__Flavobacteriaceae;g__UBA3478;s__UBA3478 sp018402205	86.39	1.79	64.29	medium	157	140125	1851818	11795	43.42	22235	10850	23	55	4.04283	0.0517117	3.78593	1.46435
JYH-20-1-0.22+3f_concoct_bin.2.contigs	d__Bacteria;p__Bacteroidota;c__Bacteroidia;o__Flavobacteriales;f__Flavobacteriaceae;g__UBA3478;s__UBA3478 sp018402205	72.79	0.63	0	medium	251	28006	1427655	5687.87	43.61	6689	4155	61	129	6.23927	0.131567	6.05437	1.44907
JYH-20-2-0.22+3f_concoct_bin.57.contigs	d__Bacteria;p__Bacteroidota;c__Bacteroidia;o__Flavobacteriales;f__Flavobacteriaceae;g__UBA3478;s__UBA3478 sp018402205	87.49	2.27	0	medium	344	40181	2145255	6236.21	44.74	7741	4740	75	164	7.00596	0.0791234	3.38115	0.699827
JYH-20-3-0.22+3f_concoct_bin.53.contigs	d__Bacteria;p__Bacteroidota;c__Bacteroidia;o__Flavobacteriales;f__Flavobacteriaceae;g__UBA3478;s__UBA3478 sp018402205	86.54	8.03	35.85	medium	266	72418	2222230	8354.25	43.47	16152	5920	37	94	3.31202	0.0390732	2.96995	1.15485
JYH-21-2-0.22+3f_concoct_bin.62.contigs	d__Bacteria;p__Bacteroidota;c__Bacteroidia;o__Flavobacteriales;f__Flavobacteriaceae;g__UBA3478;s__UBA3478 sp018402205	86.71	2.04	40	medium	191	194276	2047546	10720.1	43.57	32852	7961	16	46	2.92901	0.21485	2.65272	0.83784
AQK-20-1-0.22+3f_metabat_bin.104_sub.contigs	d__Bacteria;p__Bacteroidota;c__Bacteroidia;o__Flavobacteriales;f__Flavobacteriaceae;g__Winogradskyella;s__	91.7	0.48	20	high	137	98850	3278420	23930.1	35.98	40605	20523	28	56	0.545703	0.0856387	0.668181	0.0242946
AYK-19-2-0.22f_metabat_bin.17.contigs	d__Bacteria;p__Bacteroidota;c__Bacteroidia;o__Flavobacteriales;f__Flavobacteriaceae;g__Winogradskyella;s__	94.53	3.09	100	high	340	77340	3353992	9864.68	35.71	14763	7675	70	154	0.0892454	0.15258	0.131684	0.0181455
AYK-19-2-3f_metabat_bin.71.contigs	d__Bacteria;p__Bacteroidota;c__Bacteroidia;o__Flavobacteriales;f__Flavobacteriaceae;g__Winogradskyella;s__	92.55	5.71	76	medium	343	47368	3281648	9567.49	35.69	13534	7434	74	156	0.104044	0.153025	0.145403	0.0184206
AYK-19-4-0.22f_metabat_bin.76.contigs	d__Bacteria;p__Bacteroidota;c__Bacteroidia;o__Flavobacteriales;f__Flavobacteriaceae;g__Winogradskyella;s__	92.46	3.1	88.24	high	336	46584	3163828	9416.15	35.73	13656	6953	69	151	0.0904751	0.167969	0.133148	0.0206035
AYK-20-1-3f_metabat_bin.64.contigs	d__Bacteria;p__Bacteroidota;c__Bacteroidia;o__Flavobacteriales;f__Flavobacteriaceae;g__Winogradskyella;s__	94.72	2.58	93.33	high	304	63729	3179329	10458.3	35.73	15323	7630	65	140	0.0951742	0.169401	0.139485	0.0199022
JYH-21-1-0.22+3f_metabat_bin.147.contigs	d__Bacteria;p__Bacteroidota;c__Bacteroidia;o__Flavobacteriales;f__Flavobacteriaceae;g__Winogradskyella;s__	68.13	0	0	medium	134	86390	2145727	16012.9	35.99	25422	13205	27	56	0.548598	0.108002	1.22894	0.0387386
JYH-20-3-0.22+3f_metabat_bin.92.contigs	d__Bacteria;p__Bacteroidota;c__Bacteroidia;o__Flavobacteriales;f__Flavobacteriaceae;g__Yeosuana;s__	93.73	2.73	11.11	high	134	174791	3005578	22429.7	33.06	39900	19923	24	50	0.0552959	0.0559728	0.447037	0.0277182
AYK-21-1-0.22f_concoct_bin.132_sub.contigs	d__Bacteria;p__Bacteroidota;c__Bacteroidia;o__Flavobacteriales;f__GCA-002722245;g__;s__	94	1.61	33.33	high	333	82955	3498193	10505.1	30.65	20223	9489	54	116	0.0207879	0.0564141	0.0358285	0.00766404
AYK-21-1-0.22f_metabat_bin.17_sub.contigs	d__Bacteria;p__Bacteroidota;c__Bacteroidia;o__Flavobacteriales;f__GCA-002722245;g__;s__	100	1.63	0	high	117	263233	3075444	26285.8	38.11	65632	32686	13	29	0.119856	0.126402	0.154498	0.0179841
AYK-21-1-3f_concoct_bin.165_sub.contigs	d__Bacteria;p__Bacteroidota;c__Bacteroidia;o__Flavobacteriales;f__GCA-002722245;g__;s__	100	6.99	0	medium	219	261898	4108280	18759.3	34.93	54597	19423	20	51	0.102737	0.233016	0.146265	0.045519
AYK-21-1-3f_concoct_bin.213_sub.contigs	d__Bacteria;p__Bacteroidota;c__Bacteroidia;o__Flavobacteriales;f__GCA-002722245;g__;s__	99.28	4.57	42.86	high	445	54275	3942228	8858.94	30.83	15013	6931	74	173	0.0197796	0.0499821	0.0466808	0.0110328
AYK-21-1-3f_metabat_bin.146_sub.contigs	d__Bacteria;p__Bacteroidota;c__Bacteroidia;o__Flavobacteriales;f__GCA-002722245;g__;s__	63.37	0.94	0	medium	367	24243	1870311	5096.22	34.67	5654	3790	114	215	0.0285092	0.0651865	0.0320977	0.00467535
AYK-21-1-0.22f_metabat_bin.103.contigs	d__Bacteria;p__Bacteroidota;c__Bacteroidia;o__Flavobacteriales;f__GCA-002722245;g__GCA-002722245;s__	99.46	1.08	0	high	140	131132	3187046	22764.6	36.34	47002	26782	26	48	0.0130548	0.140197	0.0206008	0.00871426
AYK-21-1-0.22f_metabat_bin.81.contigs	d__Bacteria;p__Bacteroidota;c__Bacteroidia;o__Flavobacteriales;f__GCA-002722245;g__GCA-002722245;s__	95.16	1.57	33.33	high	189	124191	2842362	15039	37	24042	13287	35	75	0.0278877	0.0835078	0.043551	0.0100432
AYK-21-1-3f_metabat_bin.137_sub.contigs	d__Bacteria;p__Bacteroidota;c__Bacteroidia;o__Flavobacteriales;f__GCA-002722245;g__GCA-002722245;s__	90.32	2.42	0	high	116	239574	2863714	24687.2	37.98	72147	37278	11	24	0.146668	0.673992	1.75963	0.00934396
AYK-21-1-3f_metabat_bin.166.contigs	d__Bacteria;p__Bacteroidota;c__Bacteroidia;o__Flavobacteriales;f__GCA-002722245;g__GCA-002722245;s__	98.39	8.6	11.11	medium	158	195728	3489140	22083.2	36.22	42186	24752	25	51	0.0270992	0.127102	0.032263	0.00751113
AQK-20-1-0.22+3f_metabat_bin.194.contigs	d__Bacteria;p__Bacteroidota;c__Bacteroidia;o__Flavobacteriales;f__M30B66;g__M30B66;s__	89.52	0	0	medium	72	245832	2937765	40802.3	36.89	59434	33542	16	32	0.467881	0.0268026	0.235116	0.00203681
JYH-20-3-0.22+3f_concoct_bin.32_sub.contigs	d__Bacteria;p__Bacteroidota;c__Bacteroidia;o__Flavobacteriales;f__M30B66;g__M30B66;s__	93.99	3.92	0	high	154	200285	4299148	27916.5	37.53	68657	32540	18	42	1.0962	0.0195342	0.277956	0.0135324
AYK-20-1-0.22f_metabat_bin.14.contigs	d__Bacteria;p__Bacteroidota;c__Bacteroidia;o__Flavobacteriales;f__Salibacteraceae;g__GCA-2705995;s__	98.12	2.42	100	high	245	80982	3485811	14227.8	39.53	23242	12817	44	93	0.0198945	0.364117	0.026227	0.0158766
AYK-20-1-3f_metabat_bin.105.contigs	d__Bacteria;p__Bacteroidota;c__Bacteroidia;o__Flavobacteriales;f__Salibacteraceae;g__GCA-2705995;s__	99.19	3.41	100	high	260	106752	3465891	13330.4	39.52	21794	11110	49	104	0.0188003	0.357292	0.0241342	0.0149854
AYK-20-2-0.22f_metabat_bin.127.contigs	d__Bacteria;p__Bacteroidota;c__Bacteroidia;o__Flavobacteriales;f__Salibacteraceae;g__GCA-2705995;s__	94.89	0.72	100	high	242	102536	3149546	13014.7	39.54	20144	11433	46	97	0.0301329	0.412979	0.0331451	0.0166592
AYK-20-2-3f_metabat_bin.169.contigs	d__Bacteria;p__Bacteroidota;c__Bacteroidia;o__Flavobacteriales;f__Salibacteraceae;g__GCA-2705995;s__	94.98	0.9	100	high	268	103077	3248338	12120.7	39.57	20503	10237	49	108	0.0201879	0.386879	0.0260743	0.0162027
AYK-20-3-0.22f_metabat_bin.11.contigs	d__Bacteria;p__Bacteroidota;c__Bacteroidia;o__Flavobacteriales;f__Salibacteraceae;g__GCA-2705995;s__	95.52	2.69	45.45	high	241	97468	3387230	14054.9	39.54	24146	12780	42	91	0.0325438	0.372526	0.0352273	0.0265015
AYK-20-3-3f_metabat_bin.208.contigs	d__Bacteria;p__Bacteroidota;c__Bacteroidia;o__Flavobacteriales;f__Salibacteraceae;g__GCA-2705995;s__	97.85	1.61	100	high	291	84104	3462863	11899.9	39.5	20463	10393	52	111	0.0200834	0.352771	0.0348314	0.0164138
AYK-21-1-0.22f_metabat_bin.10.contigs	d__Bacteria;p__Bacteroidota;c__Bacteroidia;o__Flavobacteriales;f__Salibacteraceae;g__GCA-2705995;s__	94.61	2.15	100	high	311	54729	3302605	10619.3	39.51	15979	8007	62	137	0.0298531	0.375672	0.030059	0.0158827
AYK-21-1-3f_metabat_bin.71.contigs	d__Bacteria;p__Bacteroidota;c__Bacteroidia;o__Flavobacteriales;f__Salibacteraceae;g__GCA-2705995;s__	96.4	1.43	50	high	329	54670	3266961	9929.97	39.54	14554	7891	68	143	0.0218949	0.383017	0.0290903	0.0147487
AYK-21-2-0.22f_metabat_bin.57.contigs	d__Bacteria;p__Bacteroidota;c__Bacteroidia;o__Flavobacteriales;f__Salibacteraceae;g__GCA-2705995;s__	91.85	1.88	100	high	332	68367	3212843	9677.24	39.54	14409	7547	67	143	0.0243833	0.384987	0.0311592	0.0146864
AYK-21-2-3f_metabat_bin.167.contigs	d__Bacteria;p__Bacteroidota;c__Bacteroidia;o__Flavobacteriales;f__Salibacteraceae;g__GCA-2705995;s__	94.87	2.42	88.89	high	326	44537	3153303	9672.71	39.5	13413	7414	68	146	0.0257892	0.405857	0.0353368	0.0246901
AYK-21-3-0.22f_metabat_bin.82.contigs	d__Bacteria;p__Bacteroidota;c__Bacteroidia;o__Flavobacteriales;f__Salibacteraceae;g__GCA-2705995;s__	95.05	1.65	100	high	298	64198	3366136	11295.8	39.5	19474	8757	54	120	0.0276065	0.375767	0.0292353	0.0156244
AYK-21-3-3f_metabat_bin.6.contigs	d__Bacteria;p__Bacteroidota;c__Bacteroidia;o__Flavobacteriales;f__Salibacteraceae;g__GCA-2705995;s__	97.67	1.63	100	high	271	96513	3355948	12383.6	39.51	20978	9908	47	106	0.0268128	0.378589	0.0375635	0.0206221
AYK-21-4-0.22f_metabat_bin.100.contigs	d__Bacteria;p__Bacteroidota;c__Bacteroidia;o__Flavobacteriales;f__Salibacteraceae;g__GCA-2705995;s__	90.68	1.61	100	high	321	79133	3178838	9902.92	39.46	14408	7431	63	140	0.022548	0.392687	0.0314285	0.0162779
AYK-21-4-3f_metabat_bin.66.contigs	d__Bacteria;p__Bacteroidota;c__Bacteroidia;o__Flavobacteriales;f__Salibacteraceae;g__GCA-2705995;s__	96.06	0.81	100	high	330	64425	3386426	10261.9	39.5	16535	7668	64	140	0.0255821	0.368117	0.0287207	0.0153901
AYK-20-1-0.22f_metabat_bin.82.contigs	d__Bacteria;p__Bacteroidota;c__Bacteroidia;o__Flavobacteriales;f__Schleiferiaceae;g__;s__	98.92	0.54	0	high	219	98002	3185229	14544.4	44.96	26217	12748	38	81	0.221496	1.25991	0.360727	0.371116
AYK-20-1-3f_concoct_bin.35.contigs	d__Bacteria;p__Bacteroidota;c__Bacteroidia;o__Flavobacteriales;f__Schleiferiaceae;g__;s__	88.63	1.08	0	medium	430	43348	2947141	6853.82	44.07	9395	5186	98	207	0.0401735	0.0665013	0.0538071	0.0191365
AYK-20-1-3f_metabat_bin.141.contigs	d__Bacteria;p__Bacteroidota;c__Bacteroidia;o__Flavobacteriales;f__Schleiferiaceae;g__;s__	99.46	1.25	0	high	156	83023	2909926	18653.4	45.33	29407	16078	32	66	0.806946	1.86305	1.54224	0.454487
AYK-20-2-0.22f_concoct_bin.91.contigs	d__Bacteria;p__Bacteroidota;c__Bacteroidia;o__Flavobacteriales;f__Schleiferiaceae;g__;s__	96.77	0.54	0	high	441	108939	4092278	9279.54	44.65	17709	6377	61	154	0.443255	0.858655	0.811405	0.255406
AYK-20-2-3f_concoct_bin.111.contigs	d__Bacteria;p__Bacteroidota;c__Bacteroidia;o__Flavobacteriales;f__Schleiferiaceae;g__;s__	89.17	2.28	14.29	medium	466	26522	2898423	6219.79	44.09	7521	4859	126	245	0.0418154	0.147461	0.275772	0.019483
AYK-20-2-3f_concoct_bin.192.contigs	d__Bacteria;p__Bacteroidota;c__Bacteroidia;o__Flavobacteriales;f__Schleiferiaceae;g__;s__	72.66	0.56	0	medium	553	12885	2161811	3909.24	40.98	4199	2956	180	334	0.0155124	0.0597359	0.0231648	0.0215255
AYK-20-2-3f_metabat_bin.133.contigs	d__Bacteria;p__Bacteroidota;c__Bacteroidia;o__Flavobacteriales;f__Schleiferiaceae;g__;s__	79.03	2.15	50	medium	400	40826	2672112	6680.28	45.31	8144	4837	106	213	0.0162072	0.0714775	0.0910965	0.0143014
AYK-20-2-3f_metabat_bin.70.contigs	d__Bacteria;p__Bacteroidota;c__Bacteroidia;o__Flavobacteriales;f__Schleiferiaceae;g__;s__	95.7	0.54	0	high	215	106188	3214669	14951.9	45.04	27206	12218	36	81	0.0233116	1.13063	0.0270595	0.351403
AYK-20-3-0.22f_metabat_bin.49.contigs	d__Bacteria;p__Bacteroidota;c__Bacteroidia;o__Flavobacteriales;f__Schleiferiaceae;g__;s__	98.92	2.06	0	high	238	108418	3260053	13697.7	45.36	22948	11984	39	89	0.108982	1.08325	0.180358	0.373224
AYK-20-3-3f_concoct_bin.171.contigs	d__Bacteria;p__Bacteroidota;c__Bacteroidia;o__Flavobacteriales;f__Schleiferiaceae;g__;s__	100	1.61	80	high	476	77440	4098816	8610.96	44.17	17158	5986	60	161	0.0212375	0.647922	0.0258995	0.244122
AYK-20-3-3f_concoct_bin.76_sub.contigs	d__Bacteria;p__Bacteroidota;c__Bacteroidia;o__Flavobacteriales;f__Schleiferiaceae;g__;s__	93.55	1.7	0	high	328	43295	2940652	8965.4	41.03	13056	7418	72	147	0.0165273	0.0431528	0.0214954	0.0185644
AYK-20-3-3f_metabat_bin.245.contigs	d__Bacteria;p__Bacteroidota;c__Bacteroidia;o__Flavobacteriales;f__Schleiferiaceae;g__;s__	97.85	1.61	0	high	119	171918	2922109	24555.5	46.06	39517	21627	22	48	0.0295543	0.0527581	0.0497889	0.0215209
AYK-20-3-3f_metabat_bin.78.contigs	d__Bacteria;p__Bacteroidota;c__Bacteroidia;o__Flavobacteriales;f__Schleiferiaceae;g__;s__	96.77	1.61	33.33	high	172	116261	3216917	18703	43.99	32291	16209	31	64	0.0417686	0.0600815	0.073284	0.0265429
AYK-21-1-0.22f_metabat_bin.90.contigs	d__Bacteria;p__Bacteroidota;c__Bacteroidia;o__Flavobacteriales;f__Schleiferiaceae;g__;s__	100	6.9	0	medium	185	97741	3104273	16779.9	45.13	31768	14593	34	71	0.0438808	1.28525	0.0681532	0.384688
AYK-21-1-3f_metabat_bin.6.contigs	d__Bacteria;p__Bacteroidota;c__Bacteroidia;o__Flavobacteriales;f__Schleiferiaceae;g__;s__	99.46	0.54	0	high	183	150743	3047075	16650.7	45.19	29667	13782	32	70	0.0956946	1.38934	0.137404	0.426096
AYK-21-2-0.22f_metabat_bin.101.contigs	d__Bacteria;p__Bacteroidota;c__Bacteroidia;o__Flavobacteriales;f__Schleiferiaceae;g__;s__	97.31	0.54	0	high	222	77152	3160770	14237.7	45.02	22661	12289	43	92	0.134822	1.28826	0.213908	0.385807
AYK-21-2-3f_metabat_bin.117.contigs	d__Bacteria;p__Bacteroidota;c__Bacteroidia;o__Flavobacteriales;f__Schleiferiaceae;g__;s__	98.39	0.54	0	high	209	129011	3124477	14949.7	45.13	25729	12806	38	82	0.0647188	1.32709	0.0920754	0.444338
AYK-21-3-0.22f_metabat_bin.43.contigs	d__Bacteria;p__Bacteroidota;c__Bacteroidia;o__Flavobacteriales;f__Schleiferiaceae;g__;s__	97.85	0.54	0	high	176	130277	3059601	17384.1	45.17	31961	14935	32	69	0.0563799	1.36206	0.081852	0.411862
AYK-21-3-3f_metabat_bin.47.contigs	d__Bacteria;p__Bacteroidota;c__Bacteroidia;o__Flavobacteriales;f__Schleiferiaceae;g__;s__	98.92	1.08	50	high	162	101355	2990486	18459.8	45.18	29852	15384	33	68	0.268279	1.50016	0.373789	0.431523
AYK-21-4-0.22f_metabat_bin.98.contigs	d__Bacteria;p__Bacteroidota;c__Bacteroidia;o__Flavobacteriales;f__Schleiferiaceae;g__;s__	98.21	4.3	0	high	191	136368	3185462	16677.8	44.96	34214	13679	32	69	0.0214951	1.25242	0.0263258	0.384398
AYK-21-4-3f_metabat_bin.68.contigs	d__Bacteria;p__Bacteroidota;c__Bacteroidia;o__Flavobacteriales;f__Schleiferiaceae;g__;s__	98.92	0.54	0	high	187	103280	3138336	16782.5	45.15	27006	13918	33	72	0.0758108	1.31508	0.14298	0.401967
WSX-19-0-0.22+3f_metabat_bin.261.contigs	d__Bacteria;p__Bacteroidota;c__Bacteroidia;o__Flavobacteriales;f__Schleiferiaceae;g__;s__	59.56	1.34	0	medium	177	36957	1577121	8910.29	54.37	11044	6425	41	89	0.00877461	0.0473486	0.04056	0.0907814
AYK-21-2-0.22f_concoct_bin.143_sub.contigs	d__Bacteria;p__Bacteroidota;c__Bacteroidia;o__Flavobacteriales;f__Schleiferiaceae;g__Croceimicrobium;s__	58.79	0.05	0	medium	486	14294	1722401	3544.03	41.3	3633	2753	168	303	0.0982401	0.125059	0.0657276	0.00715665
AYK-21-3-0.22f_metabat_bin.64_sub.contigs	d__Bacteria;p__Bacteroidota;c__Bacteroidia;o__Flavobacteriales;f__Schleiferiaceae;g__Croceimicrobium;s__	97.58	0.54	0	high	204	121696	2913315	14281	41.1	20584	11642	41	90	0.076285	0.0840568	0.0644817	0.0110085
AYK-21-3-3f_metabat_bin.30.contigs	d__Bacteria;p__Bacteroidota;c__Bacteroidia;o__Flavobacteriales;f__Schleiferiaceae;g__Croceimicrobium;s__	90.25	0.11	0	high	363	40179	2565778	7068.26	41.19	8823	5264	92	189	0.062553	0.0829281	0.043096	0.00858931
AYK-21-4-0.22f_metabat_bin.33_sub.contigs	d__Bacteria;p__Bacteroidota;c__Bacteroidia;o__Flavobacteriales;f__Schleiferiaceae;g__Croceimicrobium;s__	95.16	0	0	high	72	254808	2926643	40647.8	41.06	76431	39860	12	25	0.137529	0.0860281	0.0738219	0.0113469
AYK-21-4-3f_concoct_bin.140.contigs	d__Bacteria;p__Bacteroidota;c__Bacteroidia;o__Flavobacteriales;f__Schleiferiaceae;g__Croceimicrobium;s__	61.43	0	0	medium	519	14685	1889644	3640.93	41.35	3872	2811	173	317	0.0886989	0.112251	0.0542786	0.00618553
AQK-20-1-0.22+3f_metabat_bin.89.contigs	d__Bacteria;p__Bacteroidota;c__Bacteroidia;o__Flavobacteriales;f__Schleiferiaceae;g__Croceimicrobium;s__Croceimicrobium sp018401735	98.39	0.27	100	high	133	145314	3153964	23714	40.96	35450	20797	26	54	0.595418	0.0171892	0.226453	0.0188397
AQK-20-2-0.22+3f_metabat_bin.62.contigs	d__Bacteria;p__Bacteroidota;c__Bacteroidia;o__Flavobacteriales;f__Schleiferiaceae;g__Croceimicrobium;s__Croceimicrobium sp018401735	65.31	0.54	0	medium	103	71063	1912785	18570.7	40.95	30505	15904	23	45	1.00054	0.145548	0.630308	0.0501437
WSX-20-0-0.22+3f_metabat_bin.188.contigs	d__Bacteria;p__Bacteroidota;c__Bacteroidia;o__Flavobacteriales;f__UA16;g__;s__	98.39	0	0	high	26	337999	2725782	104838	61.1	168681	119730	6	11	0.00998458	0.0255026	0.0397771	0.178368
AQK-20-1-0.22+3f_metabat_bin.161.contigs	d__Bacteria;p__Bacteroidota;c__Bacteroidia;o__Flavobacteriales;f__UA16;g__M30B41;s__	93.64	2.15	66.67	high	217	80812	3012062	13880.5	51.91	19899	12808	47	93	1.48256	0.00427942	6.07913	0.00457643
AQK-20-1-0.22+3f_metabat_bin.166.contigs	d__Bacteria;p__Bacteroidota;c__Bacteroidia;o__Flavobacteriales;f__UA16;g__M30B41;s__	92.83	0.18	0	high	108	191478	3123621	28922.4	47.31	41407	25424	21	44	2.44583	0.0220248	0.0879944	0.00388677
AQK-20-2-0.22+3f_concoct_bin.21.contigs	d__Bacteria;p__Bacteroidota;c__Bacteroidia;o__Flavobacteriales;f__UA16;g__M30B41;s__	94.62	2.15	60	high	264	101308	3834687	14525.3	47.13	30222	13606	41	90	1.61792	0.244115	0.672391	0.00337881
AQK-20-2-0.22+3f_concoct_bin.44.contigs	d__Bacteria;p__Bacteroidota;c__Bacteroidia;o__Flavobacteriales;f__UA16;g__M30B41;s__	96.02	2.69	100	high	383	49774	3566644	9312.39	51.62	14876	7561	69	154	1.097	0.00826875	4.5168	0.00510712
AQK-20-3-0.22+3f_concoct_bin.8.contigs	d__Bacteria;p__Bacteroidota;c__Bacteroidia;o__Flavobacteriales;f__UA16;g__M30B41;s__	92.86	1.61	0	high	346	48780	3392900	9806.07	51.71	15195	8873	71	143	1.1969	0.00797355	4.86704	0.00381652
AQK-20-3-0.22+3f_concoct_bin.86.contigs	d__Bacteria;p__Bacteroidota;c__Bacteroidia;o__Flavobacteriales;f__UA16;g__M30B41;s__	93.64	1.35	0	high	333	88740	3846006	11549.6	47.64	22116	9433	54	119	1.59306	0.00446417	0.179876	0.00326943
AYK-20-2-3f_concoct_bin.164_sub.contigs	d__Bacteria;p__Bacteroidota;c__Bacteroidia;o__Flavobacteriales;f__UA16;g__M30B41;s__	74.33	1.36	25	medium	674	24069	3154525	4680.3	48.43	5349	3524	197	380	0.0340897	0.0269126	0.026957	0.0037624
AYK-20-2-3f_metabat_bin.99.contigs	d__Bacteria;p__Bacteroidota;c__Bacteroidia;o__Flavobacteriales;f__UA16;g__M30B41;s__	84.24	0.81	0	medium	422	35620	3029968	7180.02	47.55	8225	5531	119	232	0.0318705	0.0224551	0.0888772	0.00295029
AYK-20-3-3f_metabat_bin.261.contigs	d__Bacteria;p__Bacteroidota;c__Bacteroidia;o__Flavobacteriales;f__UA16;g__M30B41;s__	93.01	3.05	50	high	350	61841	3366975	9619.93	44.04	12160	7283	78	168	0.0252665	0.023324	0.0445569	0.00594236
AYK-20-3-3f_metabat_bin.357.contigs	d__Bacteria;p__Bacteroidota;c__Bacteroidia;o__Flavobacteriales;f__UA16;g__M30B41;s__	86.98	1.43	25	medium	445	43684	2830279	6360.18	48.3	7255	4763	121	241	0.0292098	0.0701481	0.117588	0.0132943
JYH-20-1-0.22+3f_metabat_bin.48.contigs	d__Bacteria;p__Bacteroidota;c__Bacteroidia;o__Flavobacteriales;f__UA16;g__M30B41;s__	85.84	0.56	100	medium	279	58382	2757252	9882.62	51.79	13673	7433	63	135	1.52097	0.0193839	6.92597	0.00547049
JYH-20-2-0.22+3f_concoct_bin.59.contigs	d__Bacteria;p__Bacteroidota;c__Bacteroidia;o__Flavobacteriales;f__UA16;g__M30B41;s__	92.35	0.81	33.33	high	388	47688	3313439	8539.79	51.65	12855	7021	78	166	1.17307	0.0159938	5.50409	0.00575914
JYH-20-3-0.22+3f_concoct_bin.77.contigs	d__Bacteria;p__Bacteroidota;c__Bacteroidia;o__Flavobacteriales;f__UA16;g__M30B41;s__	91.49	2.87	50	high	484	37179	3358393	6938.83	51.54	9492	4981	98	219	1.13562	0.0127683	5.30147	0.00337411
AYK-20-3-3f_metabat_bin.128.contigs	d__Bacteria;p__Bacteroidota;c__Bacteroidia;o__Flavobacteriales;f__UBA10066;g__CAJJDF01;s__	94	2.69	0	high	212	81621	2958902	13957.1	33.79	28386	14554	31	66	0.0565247	0.0788068	0.0723687	0.0450709
AYK-20-1-3f_metabat_bin.118.contigs	d__Bacteria;p__Bacteroidota;c__Bacteroidia;o__Flavobacteriales;f__UBA10066;g__CECT-30217;s__	96	0.81	100	high	262	137536	3686025	14068.8	35.18	22197	12177	52	108	0.0171377	0.0596276	0.0177602	0.00595707
AYK-20-3-0.22f_metabat_bin.9.contigs	d__Bacteria;p__Bacteroidota;c__Bacteroidia;o__Flavobacteriales;f__UBA10066;g__CECT-30217;s__	75.14	0.54	0	medium	468	35234	2907630	6212.88	35.06	7113	4410	123	252	0.0172524	0.0777643	0.020257	0.0141556
AYK-20-3-3f_metabat_bin.353.contigs	d__Bacteria;p__Bacteroidota;c__Bacteroidia;o__Flavobacteriales;f__UBA10066;g__CECT-30217;s__	94.18	1.08	100	high	147	150679	3717801	25291.2	35.17	47968	23697	29	56	0.0239292	0.0602257	0.016293	0.00426614
AYK-21-2-0.22f_concoct_bin.120.contigs	d__Bacteria;p__Bacteroidota;c__Bacteroidia;o__Flavobacteriales;f__UBA10066;g__CECT-30217;s__	97.4	0.81	50	high	335	82340	3632527	10843.4	35.19	16231	8837	67	144	0.0147284	0.0587265	0.0163655	0.0036174
AYK-21-2-3f_metabat_bin.115.contigs	d__Bacteria;p__Bacteroidota;c__Bacteroidia;o__Flavobacteriales;f__UBA10066;g__CECT-30217;s__	96.59	2.15	25	high	229	114708	3974665	17356.6	35.44	33245	15319	31	73	0.0249655	0.0554062	0.0184844	0.00604385
AYK-19-4-0.22f_metabat_bin.96.contigs	d__Bacteria;p__Bacteroidota;c__Bacteroidia;o__Flavobacteriales;f__Vicingaceae;g__;s__	96.77	0.38	0	high	101	106982	2751524	27242.8	35.99	47036	30381	19	37	0.0196909	0.0734136	0.0257638	0.0133945
AYK-20-3-3f_metabat_bin.71.contigs	d__Bacteria;p__Bacteroidota;c__Bacteroidia;o__Flavobacteriales;f__Vicingaceae;g__;s__	99.46	0.65	0	high	153	108938	2690048	17582	36.03	30791	14715	30	62	0.0221093	0.079277	0.0328268	0.022792
AYK-20-3-0.22f_concoct_bin.126_sub.contigs	d__Bacteria;p__Bacteroidota;c__Bacteroidia;o__Flavobacteriales;f__Vicingaceae;g__UBA1494;s__	67.07	1.25	0	medium	430	16626	1784140	4149.16	37.78	4469	3124	133	251	0.00925053	0.078728	0.0225657	0.00646023
AYK-20-3-3f_metabat_bin.301.contigs	d__Bacteria;p__Bacteroidota;c__Bacteroidia;o__Flavobacteriales;f__Vicingaceae;g__UBA1494;s__	98.66	1.08	100	high	80	180756	2697203	33715	37.76	56432	38317	15	29	0.0217291	0.0626086	0.0265631	0.0195293
AYK-20-3-3f_metabat_bin.9.contigs	d__Bacteria;p__Bacteroidota;c__Bacteroidia;o__Flavobacteriales;f__Weeksellaceae;g__;s__	90.13	1.08	100	high	199	45971	1688866	8486.76	38.12	10120	6782	52	101	0.0170829	0.0822925	0.0483008	0.0275912
AYK-21-3-0.22f_metabat_bin.10.contigs	d__Bacteria;p__Bacteroidota;c__Bacteroidia;o__Flavobacteriales;f__Weeksellaceae;g__Epilithonimonas;s__Epilithonimonas hominis	100	0.59	66.67	high	51	242562	2851905	55919.7	35.62	111564	65256	9	17	0.0177492	0.0573318	0.0362163	0.00623412
AYK-20-2-0.22f_concoct_bin.140.contigs	d__Bacteria;p__Bacteroidota;c__Bacteroidia;o__NS11-12g;f__UBA9320;g__;s__	88.8	2.22	28.57	medium	402	28706	2479569	6168.08	43.08	7477	4827	104	207	0.0138122	0.0528518	0.00808198	0.00438561
AYK-20-2-3f_metabat_bin.228.contigs	d__Bacteria;p__Bacteroidota;c__Bacteroidia;o__NS11-12g;f__UBA9320;g__;s__	98.91	0	0	high	46	241292	2849323	61941.8	43.01	95133	60256	10	20	0.0330391	0.0777925	0.0345616	0.035177
AYK-20-3-3f_metabat_bin.91_sub.contigs	d__Bacteria;p__Bacteroidota;c__Bacteroidia;o__NS11-12g;f__UBA9320;g__;s__	98.36	2.91	0	high	249	113487	2926632	11753.5	33.08	19000	9308	38	92	0.0481551	0.0477911	0.0478398	0.0316866
AQK-20-1-0.22+3f_metabat_bin.26.contigs	d__Bacteria;p__Bacteroidota;c__Bacteroidia;o__NS11-12g;f__UBA9320;g__UBA9320;s__	94.05	0	0	high	82	131515	2430094	29635.3	39.72	52396	25012	14	30	3.22004	0.0925881	1.08075	0.00557975
AQK-20-2-0.22+3f_metabat_bin.135.contigs	d__Bacteria;p__Bacteroidota;c__Bacteroidia;o__NS11-12g;f__UBA9320;g__UBA9320;s__	87.14	0.48	0	medium	125	87506	2246853	17974.8	39.75	30704	14923	24	51	3.29465	0.0428315	0.856257	0.00580569
AQK-20-3-0.22+3f_metabat_bin.43.contigs	d__Bacteria;p__Bacteroidota;c__Bacteroidia;o__NS11-12g;f__UBA9320;g__UBA9320;s__	90.13	0.55	100	high	149	73407	2234628	14997.5	39.75	22029	13818	34	67	3.19002	0.0430517	0.885258	0.0191835
JYH-21-1-0.22+3f_concoct_bin.96_sub.contigs	d__Bacteria;p__Bacteroidota;c__Bacteroidia;o__NS11-12g;f__UBA9320;g__UBA9320;s__UBA9320 sp018402155	66.07	9.02	0	medium	104	153185	2485120	23895.4	38.92	34736	22149	20	43	0.192001	0.0536802	0.368391	0.0401621
AQK-20-0-3f_metabat_bin.266.contigs	d__Bacteria;p__Bacteroidota;c__Bacteroidia;o__NS11-12g;f__UBA9320;g__VMDK01;s__	77.06	0	0	medium	107	90925	2292682	21426.9	46.66	29318	17695	24	49	0.0355302	0.00778456	0.00460425	0.00197616
AYK-20-1-3f_metabat_bin.98_sub.contigs	d__Bacteria;p__Bacteroidota;c__Bacteroidia;o__NS11-12g;f__UBA955;g__;s__	80.42	4.97	3.85	medium	394	35825	2437997	6187.81	36.71	7820	4307	97	206	0.0424508	0.0724425	0.0704113	0.025401
WSX-20-0-0.22+3f_metabat_bin.254.contigs	d__Bacteria;p__Bacteroidota;c__Bacteroidia;o__NS11-12g;f__UBA955;g__VMCP01;s__	94.54	1.56	44.44	high	132	129992	2508172	19001.3	41.74	36248	16376	23	47	0.0138429	0.0311017	0.0314395	0.878166
WSX-20-0-0.22+3f_concoct_bin.31.contigs	d__Bacteria;p__Bacteroidota;c__Rhodothermia;o__Balneolales;f__;g__;s__	90.89	8.47	0	medium	239	140820	3554369	14871.8	37.76	28898	13415	33	77	0.158639	0.0264731	0.0340411	0.1075
AQK-20-0-3f_metabat_bin.366.contigs	d__Bacteria;p__Bacteroidota;c__Rhodothermia;o__Balneolales;f__Balneolaceae;g__;s__	82.6	1.37	0	medium	191	114264	3371680	17652.8	43.18	26171	15369	33	74	0.0726159	0.0380834	0.0110781	0.00662673
AYK-20-1-0.22f_metabat_bin.70.contigs	d__Bacteria;p__Bacteroidota;c__Rhodothermia;o__Balneolales;f__Balneolaceae;g__;s__	94.38	0	0	high	129	120657	2628488	20375.9	36.71	34209	17389	25	52	3.53566	3.1769	0.896293	0.0102932
AYK-20-1-3f_metabat_bin.191_sub.contigs	d__Bacteria;p__Bacteroidota;c__Rhodothermia;o__Balneolales;f__Balneolaceae;g__;s__	97.75	0	0	high	114	106997	2680377	23512.1	36.63	41750	19836	20	42	3.41274	3.02218	0.816711	0.0116178
AYK-20-2-0.22f_metabat_bin.31.contigs	d__Bacteria;p__Bacteroidota;c__Rhodothermia;o__Balneolales;f__Balneolaceae;g__;s__	95.79	0	0	high	140	119889	2670874	19077.7	36.77	33989	16219	25	54	3.40295	3.21175	0.869182	0.112522
AYK-20-2-3f_metabat_bin.103.contigs	d__Bacteria;p__Bacteroidota;c__Rhodothermia;o__Balneolales;f__Balneolaceae;g__;s__	94.66	0	0	high	143	102036	2692180	18826.4	36.68	33924	16857	26	54	3.97842	3.59044	0.935421	0.0861144
AYK-20-2-3f_metabat_bin.23_sub.contigs	d__Bacteria;p__Bacteroidota;c__Rhodothermia;o__Balneolales;f__Balneolaceae;g__;s__	92.09	3.21	11.11	high	482	44669	3765717	7812.69	43.53	9426	6019	123	247	0.0679004	0.0580559	0.0270965	0.00905759
AYK-20-3-0.22f_metabat_bin.81.contigs	d__Bacteria;p__Bacteroidota;c__Rhodothermia;o__Balneolales;f__Balneolaceae;g__;s__	96.91	0.56	100	high	125	120657	2751647	22013.2	36.74	37059	18460	23	49	3.20961	2.84484	0.754216	0.00787068
AYK-20-3-3f_metabat_bin.206.contigs	d__Bacteria;p__Bacteroidota;c__Rhodothermia;o__Balneolales;f__Balneolaceae;g__;s__	95.79	0.66	0	high	122	119882	2684231	22001.9	36.81	37059	18368	23	48	3.43526	3.24507	0.793959	0.0117491
AYK-20-3-3f_metabat_bin.86.contigs	d__Bacteria;p__Bacteroidota;c__Rhodothermia;o__Balneolales;f__Balneolaceae;g__;s__	90.09	1.28	0	high	471	67285	4110981	8728.2	44.27	11031	6992	107	224	0.0624901	0.038305	0.0230325	0.0104435
AYK-21-1-0.22f_metabat_bin.44.contigs	d__Bacteria;p__Bacteroidota;c__Rhodothermia;o__Balneolales;f__Balneolaceae;g__;s__	91.67	0	0	high	156	117927	2631029	16865.6	36.58	25687	13647	28	63	3.53326	3.07171	0.808746	0.00488902
AYK-21-1-3f_metabat_bin.4.contigs	d__Bacteria;p__Bacteroidota;c__Rhodothermia;o__Balneolales;f__Balneolaceae;g__;s__	92.79	0.56	100	high	146	91738	2621239	17953.7	36.7	28579	16551	28	59	3.38378	3.06951	0.815702	0.00677913
AYK-21-2-0.22f_metabat_bin.9.contigs	d__Bacteria;p__Bacteroidota;c__Rhodothermia;o__Balneolales;f__Balneolaceae;g__;s__	91.57	0	0	high	146	120665	2606829	17855	36.56	32847	13975	25	55	3.50952	3.04225	0.812667	0.0091983
AYK-21-2-3f_metabat_bin.178.contigs	d__Bacteria;p__Bacteroidota;c__Rhodothermia;o__Balneolales;f__Balneolaceae;g__;s__	91.85	0.28	100	high	133	118935	2579877	19397.6	36.54	32218	15939	25	55	3.67277	3.2187	0.865451	0.00887456
AYK-21-3-0.22f_metabat_bin.69.contigs	d__Bacteria;p__Bacteroidota;c__Rhodothermia;o__Balneolales;f__Balneolaceae;g__;s__	93.26	0	0	high	127	120664	2570595	20240.9	36.63	32942	17013	24	53	3.68555	3.27978	0.862914	0.00718672
AYK-21-3-3f_metabat_bin.78_sub.contigs	d__Bacteria;p__Bacteroidota;c__Rhodothermia;o__Balneolales;f__Balneolaceae;g__;s__	92.98	0	0	high	116	119878	2530743	21816.8	36.65	37059	19102	21	44	3.66586	3.19812	0.854109	0.00556508
AYK-21-4-0.22f_metabat_bin.37.contigs	d__Bacteria;p__Bacteroidota;c__Rhodothermia;o__Balneolales;f__Balneolaceae;g__;s__	94.1	0.56	0	high	132	118931	2688612	20368.3	36.54	33924	15861	24	53	3.3595	2.97238	0.793439	0.0120248
AYK-21-4-3f_metabat_bin.13.contigs	d__Bacteria;p__Bacteroidota;c__Rhodothermia;o__Balneolales;f__Balneolaceae;g__;s__	91.29	0	0	high	105	120657	2513917	23942.1	36.64	37059	19985	21	42	3.81786	3.39443	0.914924	0.0120969
WSX-19-0-0.22+3f_metabat_bin.326.contigs	d__Bacteria;p__Bacteroidota;c__Rhodothermia;o__Balneolales;f__Balneolaceae;g__;s__	90.71	3.55	50	high	267	107108	4469505	16739.7	42.72	36169	13606	42	93	0.0240974	0.0255772	0.0402465	0.323785
AYK-20-2-0.22f_concoct_bin.42_sub.contigs	d__Bacteria;p__Bacteroidota;c__Rhodothermia;o__Balneolales;f__Balneolaceae;g__Balneola;s__	71.45	2.45	0	medium	802	38886	3612267	4504.07	36.36	4907	3218	214	443	0.0322771	0.0594983	0.0275539	0.0162392
AYK-20-3-0.22f_metabat_bin.28.contigs	d__Bacteria;p__Bacteroidota;c__Rhodothermia;o__Balneolales;f__Balneolaceae;g__Balneola;s__	88.53	0	0	medium	360	45689	2694458	7484.61	36.93	9272	5468	91	187	0.121414	0.17173	0.0621685	0.0218708
WSX-19-0-0.22+3f_metabat_bin.35.contigs	d__Bacteria;p__Bacteroidota;c__Rhodothermia;o__Balneolales;f__Balneolaceae;g__Gracilimonas;s__	82.27	4.89	35.29	medium	394	82643	3012107	7644.94	41.29	10020	5241	77	184	0.00819138	0.0223305	0.0159614	0.275912
AYK-21-2-3f_metabat_bin.166.contigs	d__Bacteria;p__Bacteroidota;c__Rhodothermia;o__Balneolales;f__Balneolaceae;g__QGGB01;s__	92.6	4.92	0	high	257	97525	3540259	13775.3	47.59	22546	12325	48	102	0.0144519	0.0518969	0.0251191	0.0188735
AYK-21-4-3f_concoct_bin.141_sub.contigs	d__Bacteria;p__Bacteroidota;c__Rhodothermia;o__Balneolales;f__Balneolaceae;g__QGGB01;s__	56.23	6.28	0	medium	705	12432	2263712	3210.94	47.47	3183	2407	242	450	0.0153734	0.0805772	0.0329354	0.0196613
AQK-20-1-0.22+3f_metabat_bin.206_sub.contigs	d__Bacteria;p__Bacteroidota;c__Rhodothermia;o__Balneolales;f__Balneolaceae;g__RHLJ01;s__	96.52	6.18	0	medium	219	142139	4138010	18895	35.31	33856	17807	37	80	0.476285	0.0416417	0.128903	0.00688089
AQK-20-3-0.22+3f_metabat_bin.97.contigs	d__Bacteria;p__Bacteroidota;c__Rhodothermia;o__Balneolales;f__Balneolaceae;g__RHLJ01;s__	93.04	2.06	0	high	204	121763	3975825	19489.3	35.24	31828	16769	42	84	0.673612	0.080175	0.386628	0.00640629
AYK-21-1-3f_metabat_bin.163.contigs	d__Bacteria;p__Bacteroidota;c__Rhodothermia;o__Balneolales;f__Balneolaceae;g__SW132;s__	89.54	2.19	33.33	medium	490	36837	3256423	6645.76	43.34	7838	5019	131	261	0.00435059	0.0549846	0.0144021	0.0177388
AYK-21-2-3f_metabat_bin.139.contigs	d__Bacteria;p__Bacteroidota;c__Rhodothermia;o__Balneolales;f__Balneolaceae;g__SW132;s__	91.99	3.01	28.57	high	402	49355	3525863	8770.8	43.26	11912	6438	92	190	0.00454123	0.0498303	0.0122958	0.0146384
AYK-21-4-3f_metabat_bin.41.contigs	d__Bacteria;p__Bacteroidota;c__Rhodothermia;o__Balneolales;f__Balneolaceae;g__SW132;s__	77.1	3.66	30	medium	510	27721	2731214	5355.32	43.5	5811	4025	154	296	0.00541542	0.0681328	0.0152045	0.0180318
WSX-19-0-0.22+3f_metabat_bin.253.contigs	d__Bacteria;p__Bacteroidota;c__Rhodothermia;o__Balneolales;f__Balneolaceae;g__SW132;s__	82.51	8.42	28.57	medium	321	89358	3347040	10426.9	47.21	16195	7792	59	134	0.00256603	0.0152773	0.0107935	0.0780317
AQK-20-0-3f_concoct_bin.95_sub.contigs	d__Bacteria;p__Bacteroidota;c__Rhodothermia;o__Balneolales;f__Balneolaceae;g__UBA2664;s__	70.4	3.63	46.15	medium	336	33855	1855236	5521.54	41.49	6823	4157	88	177	0.0648608	0.0597862	0.136359	0.0144486
AQK-20-2-0.22+3f_concoct_bin.25.contigs	d__Bacteria;p__Bacteroidota;c__Rhodothermia;o__Balneolales;f__Balneolaceae;g__UBA2664;s__	87.37	4.55	45.45	medium	318	49291	2859014	8990.61	39.95	12645	7169	64	140	0.37064	0.0462055	3.82456	0.0112072
AYK-19-4-0.22f_concoct_bin.58.contigs	d__Bacteria;p__Bacteroidota;c__Rhodothermia;o__Balneolales;f__Balneolaceae;g__UBA2664;s__	66.35	1.74	16.67	medium	513	13537	1965570	3831.52	41.86	4009	2871	164	311	0.114791	0.312449	0.568916	0.00687061
AYK-20-1-0.22f_metabat_bin.12.contigs	d__Bacteria;p__Bacteroidota;c__Rhodothermia;o__Balneolales;f__Balneolaceae;g__UBA2664;s__	95.36	1.42	50	high	223	112136	2786503	12495.5	41.6	18771	9639	42	94	0.0870024	0.230416	0.398221	0.0128894
AYK-20-1-3f_concoct_bin.79.contigs	d__Bacteria;p__Bacteroidota;c__Rhodothermia;o__Balneolales;f__Balneolaceae;g__UBA2664;s__	96.45	9.51	61.54	medium	394	62238	3144842	7981.83	41.64	14160	6051	64	148	0.0846739	0.161373	0.319196	0.00997265
AYK-20-2-0.22f_concoct_bin.138.contigs	d__Bacteria;p__Bacteroidota;c__Rhodothermia;o__Balneolales;f__Balneolaceae;g__UBA2664;s__	94.81	5.32	93.33	medium	348	56029	3109815	8936.25	41.65	14402	7200	63	136	0.0859326	0.183773	0.330365	0.0209166
AYK-20-2-3f_metabat_bin.125.contigs	d__Bacteria;p__Bacteroidota;c__Rhodothermia;o__Balneolales;f__Balneolaceae;g__UBA2664;s__	81.63	1.43	40	medium	398	21017	2236600	5619.6	41.74	6217	4219	121	231	0.112508	0.296214	0.536207	0.00928307
AYK-20-3-0.22f_metabat_bin.4.contigs	d__Bacteria;p__Bacteroidota;c__Rhodothermia;o__Balneolales;f__Balneolaceae;g__UBA2664;s__	96.45	2.64	66.67	high	235	67803	2699148	11485.7	41.51	17878	9735	46	97	0.0909669	0.228378	0.468474	0.00797455
AYK-20-3-3f_metabat_bin.170.contigs	d__Bacteria;p__Bacteroidota;c__Rhodothermia;o__Balneolales;f__Balneolaceae;g__UBA2664;s__	93.84	4.3	86.67	high	241	74681	2697957	11194.8	41.52	19124	8219	45	101	0.0894451	0.231422	0.429796	0.00791295
AYK-21-1-0.22f_concoct_bin.35.contigs	d__Bacteria;p__Bacteroidota;c__Rhodothermia;o__Balneolales;f__Balneolaceae;g__UBA2664;s__	95.79	7.65	82.35	medium	388	52169	3203168	8255.59	41.6	12862	6326	67	159	0.0711338	0.172068	0.382717	0.00972695
AYK-21-1-3f_concoct_bin.189_sub.contigs	d__Bacteria;p__Bacteroidota;c__Rhodothermia;o__Balneolales;f__Balneolaceae;g__UBA2664;s__	94.54	8.2	70.83	medium	427	72418	3303666	7736.92	41.52	11890	5733	83	183	0.10505	0.188353	0.372045	0.00977211
AYK-21-2-0.22f_metabat_bin.8.contigs	d__Bacteria;p__Bacteroidota;c__Rhodothermia;o__Balneolales;f__Balneolaceae;g__UBA2664;s__	95.58	1.09	50	high	180	73822	2470889	13727.2	41.75	20895	11171	39	78	0.101201	0.253508	0.531421	0.0111258
AYK-21-2-3f_metabat_bin.137.contigs	d__Bacteria;p__Bacteroidota;c__Rhodothermia;o__Balneolales;f__Balneolaceae;g__UBA2664;s__	94.16	1.28	66.67	high	177	66289	2384663	13472.7	41.5	20492	10903	37	76	0.101433	0.27199	0.562635	0.00782216
AYK-21-3-0.22f_metabat_bin.65.contigs	d__Bacteria;p__Bacteroidota;c__Rhodothermia;o__Balneolales;f__Balneolaceae;g__UBA2664;s__	93.99	0.82	0	high	162	62418	2442795	15079	41.45	23548	13644	33	67	0.101593	0.270127	0.547094	0.0120233
AYK-21-3-3f_metabat_bin.9.contigs	d__Bacteria;p__Bacteroidota;c__Rhodothermia;o__Balneolales;f__Balneolaceae;g__UBA2664;s__	95.36	1.37	33.33	high	191	67599	2516612	13176	41.68	20580	11164	39	81	0.0923028	0.257284	0.51832	0.0115604
AYK-21-4-0.22f_concoct_bin.26_sub.contigs	d__Bacteria;p__Bacteroidota;c__Rhodothermia;o__Balneolales;f__Balneolaceae;g__UBA2664;s__	93.44	1.98	50	high	350	75347	3189093	9111.69	41.73	17439	7054	50	120	0.0652127	0.154487	0.382966	0.00869888
AYK-21-4-3f_metabat_bin.65.contigs	d__Bacteria;p__Bacteroidota;c__Rhodothermia;o__Balneolales;f__Balneolaceae;g__UBA2664;s__	92.9	1.09	33.33	high	179	79410	2429709	13573.8	41.6	19339	11341	39	79	0.099397	0.269347	0.569282	0.00903158
JYH-20-1-0.22+3f_metabat_bin.71.contigs	d__Bacteria;p__Bacteroidota;c__Rhodothermia;o__Balneolales;f__Balneolaceae;g__UBA2664;s__	92.02	2.46	20	high	186	90374	2868373	15421.4	39.98	22956	12655	37	80	0.326132	0.054757	3.94831	0.0233351
JYH-20-2-0.22+3f_concoct_bin.3.contigs	d__Bacteria;p__Bacteroidota;c__Rhodothermia;o__Balneolales;f__Balneolaceae;g__UBA2664;s__	93.42	1.93	40	high	199	105280	3108959	15622.9	40.05	27086	13922	31	69	0.286616	0.0412415	3.46671	0.00874125
JYH-20-3-0.22+3f_concoct_bin.127.contigs	d__Bacteria;p__Bacteroidota;c__Rhodothermia;o__Balneolales;f__Balneolaceae;g__UBA2664;s__	89.58	4.1	50	medium	264	84552	2879110	10905.7	41.61	18527	9129	43	97	0.0804637	0.182395	0.335077	0.00977039
AYK-20-1-0.22f_concoct_bin.38_sub.contigs	d__Bacteria;p__Bacteroidota;c__Rhodothermia;o__Balneolales;f__Balneolaceae;g__UBA8296;s__	95.63	7.47	0	medium	188	175093	2434215	12948	45.8	36034	11394	17	49	0.0956037	6.79064	0.151023	0.113335
AYK-20-1-3f_concoct_bin.140.contigs	d__Bacteria;p__Bacteroidota;c__Rhodothermia;o__Balneolales;f__Balneolaceae;g__UBA8296;s__	95.08	6.38	4.55	medium	216	192486	2708981	12541.6	45.19	39100	10764	19	56	0.122207	5.604	0.612412	0.120695
AYK-20-2-0.22f_concoct_bin.127.contigs	d__Bacteria;p__Bacteroidota;c__Rhodothermia;o__Balneolales;f__Balneolaceae;g__UBA8296;s__	94.54	1.09	0	high	130	159994	1921847	14783.4	46.55	43348	13722	14	35	0.174889	13.3534	0.112578	0.211345
AYK-20-2-3f_metabat_bin.29.contigs	d__Bacteria;p__Bacteroidota;c__Rhodothermia;o__Balneolales;f__Balneolaceae;g__UBA8296;s__	91.26	0.55	0	high	64	223387	1660964	25952.6	47.21	62074	28404	9	19	0.313433	21.1122	0.544942	0.28947
AYK-20-3-0.22f_metabat_bin.25.contigs	d__Bacteria;p__Bacteroidota;c__Rhodothermia;o__Balneolales;f__Balneolaceae;g__UBA8296;s__	93.17	0.55	0	high	54	175532	1605792	29736.9	47.29	43158	27111	12	23	0.271896	23.0384	0.49845	0.548072
AYK-21-1-0.22f_metabat_bin.104_sub.contigs	d__Bacteria;p__Bacteroidota;c__Rhodothermia;o__Balneolales;f__Balneolaceae;g__UBA8296;s__	85.79	1.09	0	medium	77	109371	1404374	18238.6	47.51	33426	21211	13	26	0.539436	25.6762	0.341755	0.338521
AYK-21-1-3f_metabat_bin.54.contigs	d__Bacteria;p__Bacteroidota;c__Rhodothermia;o__Balneolales;f__Balneolaceae;g__UBA8296;s__	94.54	0.55	0	high	82	165743	1610293	19637.7	47.22	37902	17126	14	31	0.188707	22.8758	0.139693	0.316187
AYK-21-2-0.22f_concoct_bin.136.contigs	d__Bacteria;p__Bacteroidota;c__Rhodothermia;o__Balneolales;f__Balneolaceae;g__UBA8296;s__	92.35	1.09	0	high	134	92521	1914212	14285.2	46.91	35218	14588	19	40	0.266638	15.0866	0.367031	0.34486
AYK-21-3-0.22f_metabat_bin.74.contigs	d__Bacteria;p__Bacteroidota;c__Rhodothermia;o__Balneolales;f__Balneolaceae;g__UBA8296;s__	83.61	0.55	0	medium	64	88318	1356925	21202	47.7	39844	21125	12	23	0.250381	26.2089	0.168346	0.391255
AYK-21-3-3f_concoct_bin.184.contigs	d__Bacteria;p__Bacteroidota;c__Rhodothermia;o__Balneolales;f__Balneolaceae;g__UBA8296;s__	93.44	1.37	0	high	341	178538	2929981	8592.32	44.87	18130	5219	31	113	0.122356	3.91659	0.112507	0.0564702
AYK-21-4-0.22f_concoct_bin.94_sub.contigs	d__Bacteria;p__Bacteroidota;c__Rhodothermia;o__Balneolales;f__Balneolaceae;g__UBA8296;s__	94.54	1.64	0	high	345	72530	2889301	8374.79	45.08	15684	5968	43	118	0.104648	4.4527	0.127469	0.0654669
AYK-21-4-3f_metabat_bin.104.contigs	d__Bacteria;p__Bacteroidota;c__Rhodothermia;o__Balneolales;f__Balneolaceae;g__UBA8296;s__	94.54	0.78	33.33	high	76	122711	1592685	20956.4	47.29	42804	18744	12	26	0.192302	21.8204	0.123167	0.284224
JYH-21-1-0.22+3f_concoct_bin.135.contigs	d__Bacteria;p__Bacteroidota;c__Rhodothermia;o__Balneolales;f__Balneolaceae;g__UBA8296;s__	77.85	1.42	50	medium	282	17026	1337273	4742.1	47.35	5690	3448	79	154	0.218299	29.3537	0.0938657	0.355539
JYH-21-2-0.22+3f_concoct_bin.49.contigs	d__Bacteria;p__Bacteroidota;c__Rhodothermia;o__Balneolales;f__Balneolaceae;g__UBA8296;s__	62.92	0.11	100	medium	280	11229	1045731	3734.75	47.68	3920	2820	91	170	0.28403	39.1879	0.139262	0.507015
AYK-20-2-3f_metabat_bin.138.contigs	d__Bacteria;p__Bacteroidota;c__Rhodothermia;o__Balneolales;f__PXAI01;g__;s__	73.68	2.15	22.22	medium	450	21611	2332617	5183.59	50.9	5619	3954	141	266	0.010364	0.0698847	0.0694476	0.0927173
WSX-19-0-0.22+3f_metabat_bin.55.contigs	d__Bacteria;p__Bacteroidota;c__Rhodothermia;o__Balneolales;f__PXAI01;g__;s__	66.67	1.91	50	medium	183	91685	1955550	10686.1	53.31	14665	8094	40	84	0.0602255	0.0821078	0.106396	0.172371
WSX-19-0-0.22+3f_metabat_bin.82.contigs	d__Bacteria;p__Bacteroidota;c__Rhodothermia;o__Balneolales;f__PXAI01;g__;s__	66.85	3.65	44.44	medium	341	40661	2122734	6225.03	49.43	7396	4454	88	181	0.00623013	0.0562143	0.0321429	0.355131
AQK-20-0-3f_metabat_bin.161.contigs	d__Bacteria;p__Bacteroidota;c__Rhodothermia;o__Rhodothermales;f__UBA10348;g__;s__	89.55	3.5	80	medium	299	91732	3466927	11595.1	61.38	16758	8403	52	125	0.200855	0.0691569	0.0948735	0.0190113
AQK-20-0-3f_concoct_bin.45_sub.contigs	d__Bacteria;p__Bacteroidota;c__Rhodothermia;o__Rhodothermales;f__UBA10348;g__1-14-0-65-60-17;s__	92.64	3.52	77.78	high	439	69359	3318700	7559.68	59.13	11806	5286	77	184	0.122083	0.191784	0.0646425	0.0242011
AYK-19-4-0.22f_metabat_bin.4.contigs	d__Bacteria;p__Bacteroidota;c__Rhodothermia;o__Rhodothermales;f__UBA10348;g__1-14-0-65-60-17;s__	94.61	2.26	60	high	290	44307	2671536	9212.19	59.29	12738	6712	63	133	0.150464	0.247517	0.0271659	0.0289156
AYK-20-1-0.22f_metabat_bin.93.contigs	d__Bacteria;p__Bacteroidota;c__Rhodothermia;o__Rhodothermales;f__UBA10348;g__1-14-0-65-60-17;s__	74.47	0.56	0	medium	406	14214	1873306	4614.05	59.35	4914	3465	134	248	0.248386	0.435401	0.0751386	0.0887211
AYK-20-1-3f_concoct_bin.135.contigs	d__Bacteria;p__Bacteroidota;c__Rhodothermia;o__Rhodothermales;f__UBA10348;g__1-14-0-65-60-17;s__	95.99	6.42	71.43	medium	427	69974	3162108	7405.41	59.18	11338	5083	75	180	0.178613	0.246656	0.124003	0.0559902
AYK-20-2-0.22f_metabat_bin.38.contigs	d__Bacteria;p__Bacteroidota;c__Rhodothermia;o__Rhodothermales;f__UBA10348;g__1-14-0-65-60-17;s__	78.64	6.27	84.62	medium	465	16650	2351356	5056.68	59.01	5450	3753	145	276	0.179241	0.31327	0.0553553	0.0589523
AYK-20-2-3f_metabat_bin.86.contigs	d__Bacteria;p__Bacteroidota;c__Rhodothermia;o__Rhodothermales;f__UBA10348;g__1-14-0-65-60-17;s__	86.91	7.92	60	medium	478	30269	2735146	5722.06	59.19	6472	4148	134	267	0.132778	0.218861	0.0209435	0.0226406
AYK-20-3-0.22f_concoct_bin.31_sub.contigs	d__Bacteria;p__Bacteroidota;c__Rhodothermia;o__Rhodothermales;f__UBA10348;g__1-14-0-65-60-17;s__	93.09	8.14	78.95	medium	558	43307	3093193	5543.36	59.17	6926	3923	132	281	0.110033	0.184095	0.0218156	0.0211287
AYK-20-3-3f_metabat_bin.73.contigs	d__Bacteria;p__Bacteroidota;c__Rhodothermia;o__Rhodothermales;f__UBA10348;g__1-14-0-65-60-17;s__	85.81	4.49	50	medium	331	37398	2719439	8215.83	59.5	10835	6230	79	160	0.0177429	0.073588	0.0566061	0.013295
AYK-21-1-0.22f_concoct_bin.139_sub.contigs	d__Bacteria;p__Bacteroidota;c__Rhodothermia;o__Rhodothermales;f__UBA10348;g__1-14-0-65-60-17;s__	84.07	3.39	57.14	medium	551	23477	2444841	4437.1	59.32	4940	3246	160	314	0.179837	0.303136	0.053181	0.0578485
AYK-21-1-3f_concoct_bin.108.contigs	d__Bacteria;p__Bacteroidota;c__Rhodothermia;o__Rhodothermales;f__UBA10348;g__1-14-0-65-60-17;s__	94.22	3.48	71.43	high	428	44820	2846739	6651.26	59.14	8875	5161	95	200	0.132051	0.229664	0.0339127	0.0322274
AYK-21-1-3f_concoct_bin.147_sub.contigs	d__Bacteria;p__Bacteroidota;c__Rhodothermia;o__Rhodothermales;f__UBA10348;g__1-14-0-65-60-17;s__	63.47	2.71	10	medium	501	13991	1809030	3610.84	59.5	3722	2761	169	310	0.0189834	0.0663658	0.0200275	0.0045044
AYK-21-2-0.22f_concoct_bin.45.contigs	d__Bacteria;p__Bacteroidota;c__Rhodothermia;o__Rhodothermales;f__UBA10348;g__1-14-0-65-60-17;s__	80.49	2.73	40	medium	544	24156	2580986	4744.46	59.35	5411	3465	146	298	0.153619	0.251039	0.0280784	0.0258003
AYK-21-2-3f_metabat_bin.165.contigs	d__Bacteria;p__Bacteroidota;c__Rhodothermia;o__Rhodothermales;f__UBA10348;g__1-14-0-65-60-17;s__	90.51	4.66	50	high	325	45459	2601203	8003.7	59.36	10559	5936	73	156	0.155877	0.278271	0.0445162	0.0405395
AYK-21-3-0.22f_concoct_bin.92.contigs	d__Bacteria;p__Bacteroidota;c__Rhodothermia;o__Rhodothermales;f__UBA10348;g__1-14-0-65-60-17;s__	73.64	2.28	20	medium	538	19748	2149631	3995.6	59.46	4314	3087	172	320	0.192776	0.322276	0.0397761	0.0353474
AYK-21-3-3f_metabat_bin.120.contigs	d__Bacteria;p__Bacteroidota;c__Rhodothermia;o__Rhodothermales;f__UBA10348;g__1-14-0-65-60-17;s__	93.34	1.69	50	high	303	47412	2774805	9157.77	59.29	11980	6795	70	145	0.14409	0.23796	0.0279453	0.0255021
AYK-21-4-0.22f_metabat_bin.60.contigs	d__Bacteria;p__Bacteroidota;c__Rhodothermia;o__Rhodothermales;f__UBA10348;g__1-14-0-65-60-17;s__	91.39	0.75	0	high	323	37312	2579803	7987.01	59.32	10530	6314	82	160	0.313743	0.404522	0.270536	0.0885993
AYK-21-4-3f_metabat_bin.36.contigs	d__Bacteria;p__Bacteroidota;c__Rhodothermia;o__Rhodothermales;f__UBA10348;g__1-14-0-65-60-17;s__	94.6	2.82	40	high	288	66243	2775011	9635.45	59.4	13120	7459	59	127	0.155233	0.269222	0.0473435	0.0528977
WSX-20-0-0.22+3f_metabat_bin.51.contigs	d__Bacteria;p__Bdellovibrionota;c__Bdellovibrionia;o__Bdellovibrionales;f__;g__;s__	93.69	1.79	0	high	81	136983	2209309	27275.4	38.19	49764	31513	14	28	0.0036403	0.013383	0.0065427	0.552731
AQK-20-0-3f_concoct_bin.25_sub.contigs	d__Bacteria;p__Bdellovibrionota;c__FAC87;o__UBA2466;f__;g__;s__	64.44	6.37	0	medium	304	78638	4185523	13768.2	57.18	23555	11921	56	120	0.0213687	0.0084108	0.0112984	0.00190016
AQK-20-0-3f_metabat_bin.65.contigs	d__Bacteria;p__Bdellovibrionota;c__UBA2394;o__UBA2394;f__UBA2394;g__;s__	83.68	1.68	0	medium	99	149965	2461314	24861.8	42.91	37698	24508	19	39	0.0609476	0.0743806	0.0612409	0.0536294
AYK-19-4-0.22f_metabat_bin.38.contigs	d__Bacteria;p__Bdellovibrionota_C;c__UBA2361;o__SZUA-149;f__SZUA-149;g__;s__	88.38	1.26	0	medium	280	107803	3397099	12132.5	45.43	17543	9602	58	123	0.00618047	0.0272413	0.0147205	0.0109972
AYK-20-2-0.22f_metabat_bin.50.contigs	d__Bacteria;p__Bdellovibrionota_C;c__UBA2361;o__UBA2361;f__;g__;s__	90.76	0	0	high	108	120907	3132145	29001.3	30.24	49118	25632	23	46	0.0120043	0.0588444	0.04469	0.00263807
AYK-20-2-3f_metabat_bin.168.contigs	d__Bacteria;p__Bdellovibrionota_C;c__UBA2361;o__UBA2361;f__;g__;s__	91.6	0	0	high	88	172917	3135998	35636.3	30.21	66082	37875	16	32	0.0326809	0.0810642	0.0758559	0.0253784
JYH-20-3-0.22+3f_metabat_bin.107.contigs	d__Bacteria;p__Chlamydiota;c__Chlamydiia;o__2-12-FULL-49-11;f__2-12-FULL-49-11;g__;s__	88.63	0	0	medium	21	164896	1272387	60589.9	36.52	78690	72645	6	10	0.00383238	0.00778788	0.708262	0.00326274
AQK-20-0-3f_metabat_bin.84.contigs	d__Bacteria;p__Chlamydiota;c__Chlamydiia;o__Chlamydiales;f__GCA-2402025;g__;s__	87.5	1.35	50	medium	95	87029	1484334	15624.6	37.03	26852	13835	17	35	0.137501	0.00972362	0.0211078	0.00414153
WSX-20-0-0.22+3f_metabat_bin.111.contigs	d__Bacteria;p__Chlamydiota;c__Chlamydiia;o__Chlamydiales;f__Rhabdochlamydiaceae;g__CAIJXB01;s__	72.27	0.68	0	medium	226	22081	1231528	5449.24	39.99	5965	4299	70	132	0.00204922	0.00191068	0.00111477	0.10075
AQK-20-0-3f_metabat_bin.154.contigs	d__Bacteria;p__Chloroflexota;c__Anaerolineae;o__Aggregatilineales;f__A4b;g__;s__	80	1.36	50	medium	781	47874	5306157	6794.06	43.36	7911	4868	200	414	0.0223148	0.00224506	9.85691e-05	0.000141868
AQK-20-0-3f_metabat_bin.222.contigs	d__Bacteria;p__Chloroflexota;c__Anaerolineae;o__Caldilineales;f__Caldilineaceae;g__Litorilinea;s__	96.36	4.55	62.5	high	291	87892	4941785	16982.1	61.35	26013	14598	58	124	0.0459292	0.00237929	0.00524454	0.00130777
AQK-20-0-3f_metabat_bin.254.contigs	d__Bacteria;p__Chloroflexota;c__Chloroflexia;o__Thermomicrobiales;f__Thermomicrobiaceae;g__SLMJ01;s__	92.52	4.67	100	high	387	80182	3497208	9036.71	60.1	12439	6629	82	178	0.132309	0.00189389	0.00108211	0.00120586
AQK-20-0-3f_metabat_bin.57.contigs	d__Bacteria;p__Chloroflexota;c__Dehalococcoidia;o__Tepidiformales;f__Tepidiformaceae;g__;s__	93.47	3.47	25	high	321	168262	3938768	12270.3	65.29	26523	9103	35	99	0.0330876	0.0251008	0.0277909	0.00658713
AQK-20-0-3f_metabat_bin.102.contigs	d__Bacteria;p__Chloroflexota;c__Dehalococcoidia;o__UBA1151;f__;g__;s__	66.05	4.95	100	medium	600	18482	2606923	4344.87	60.69	4448	3307	202	373	0.121622	0.00161034	0.00117914	0.00116561
AQK-20-0-3f_metabat_bin.329.contigs	d__Bacteria;p__Chloroflexota;c__Dehalococcoidia;o__UBA1151;f__;g__;s__	93.4	0	0	high	110	130879	2864727	26043	54.27	39919	21749	24	47	0.0334258	0.0227901	0.0201213	0.0103096
AQK-20-0-3f_metabat_bin.296.contigs	d__Bacteria;p__Chloroflexota;c__Dehalococcoidia;o__UBA2963;f__UBA2963;g__;s__	65.57	1.58	25	medium	397	79380	2612553	6580.74	64.04	7751	4530	90	203	0.11578	0.0556894	0.051409	0.0255347
AQK-20-0-3f_metabat_bin.164.contigs	d__Bacteria;p__Chloroflexota;c__Dehalococcoidia;o__UBA2979;f__UBA2979;g__W-Chloroflexi-9;s__	94.22	8.91	20	medium	98	125532	3108998	31724.5	68.58	69856	37019	17	32	0.109109	0.0151552	0.0244557	0.00598511
AQK-20-0-3f_metabat_bin.80.contigs	d__Bacteria;p__Chloroflexota;c__Dehalococcoidia;o__UBA2979;f__UBA2979;g__W-Chloroflexi-9;s__	91.09	7.13	62.5	medium	148	248115	3139090	21210.1	65.9	45137	21630	16	40	0.100647	0.0374733	0.0550273	0.00518903
AYK-19-4-3f_concoct_bin.42.contigs	d__Bacteria;p__Chloroflexota;c__Limnocylindria;o__Limnocylindrales;f__Limnocylindraceae;g__Limnocylindrus;s__	66.38	1.85	100	medium	195	20517	968340	4965.85	62.63	5616	3915	57	108	0.00911749	0.0987533	0.0606574	0.0118432
WSX-19-0-0.22+3f_metabat_bin.288.contigs	d__Bacteria;p__Cyanobacteria;c__Cyanobacteriia;o__Cyanobacteriales;f__Coleofasciculaceae;g__Coleofasciculus;s__	81.92	0.74	80	medium	676	39078	5889253	8711.91	45.76	10500	6837	185	359	0.000232561	0.00114418	0.000694519	0.0441302
WSX-19-0-0.22+3f_metabat_bin.73.contigs	d__Bacteria;p__Cyanobacteria;c__Cyanobacteriia;o__Cyanobacteriales;f__Rubidibacteraceae;g__Halothece;s__	77.58	3.24	38.1	medium	319	53146	2412162	7561.64	42.4	9147	6019	85	166	0.00102888	0.00264215	0.001561	0.0681319
AYK-20-2-0.22f_concoct_bin.73_sub.contigs	d__Bacteria;p__Cyanobacteria;c__Vampirovibrionia;o__Obscuribacterales;f__Obscuribacteraceae;g__Ga0077546;s__	71.95	6.7	13.33	medium	1168	43301	5900545	5051.84	51.92	5858	3745	319	635	0.00178666	0.00445809	0.00816174	0.000630515
AQK-20-0-3f_concoct_bin.128_sub.contigs	d__Bacteria;p__Deinococcota;c__Deinococci;o__Deinococcales;f__Trueperaceae;g__;s__	90.4	4.03	81.82	high	318	92140	2987396	9394.33	65.99	15246	7269	55	125	0.457178	0.0586294	0.0437063	0.0248309
AYK-19-4-0.22f_metabat_bin.92_sub.contigs	d__Bacteria;p__Deinococcota;c__Deinococci;o__Deinococcales;f__Trueperaceae;g__JAABTL01;s__	75.83	5.51	46.67	medium	572	28224	3172188	5545.78	72.24	6250	4047	162	323	0.0601544	0.127754	0.0749824	0.0359029
AYK-20-2-3f_metabat_bin.120.contigs	d__Bacteria;p__Deinococcota;c__Deinococci;o__Deinococcales;f__Trueperaceae;g__JAABTL01;s__	71.41	5.51	37.5	medium	552	30940	2991019	5418.51	71.95	5876	4073	161	315	0.0824398	0.163724	0.112386	0.0488965
AQK-20-0-3f_metabat_bin.27.contigs	d__Bacteria;p__Deinococcota;c__Deinococci;o__Deinococcales;f__Trueperaceae;g__SLSQ01;s__	94.28	3.6	36.36	high	100	153440	2693785	26937.8	67.4	41934	27256	20	39	0.187982	0.185807	0.14815	0.0386578
AYK-20-1-3f_metabat_bin.78.contigs	d__Bacteria;p__Deinococcota;c__Deinococci;o__Deinococcales;f__Trueperaceae;g__SLSQ01;s__	54.06	2.75	85.71	medium	502	18720	2201460	4385.38	70.87	4583	3269	164	309	0.169327	0.190722	0.0990084	0.0501287
AYK-20-2-3f_metabat_bin.80.contigs	d__Bacteria;p__Deinococcota;c__Deinococci;o__Deinococcales;f__Trueperaceae;g__SLSQ01;s__	69.22	4.94	42.86	medium	605	21134	2959342	4891.47	70.76	5241	3564	182	356	0.115549	0.129288	0.0671183	0.0298665
AQK-20-1-0.22+3f_metabat_bin.120.contigs	d__Bacteria;p__Dependentiae;c__Babeliae;o__Babeliales;f__CAIQNR01;g__;s__	55.69	2.03	100	medium	49	89849	880518	17969.8	33.66	27910	15223	10	20	13.0236	0.220511	0.218234	0.132137
AQK-20-2-0.22+3f_metabat_bin.34.contigs	d__Bacteria;p__Dependentiae;c__Babeliae;o__Babeliales;f__CAIQNR01;g__;s__	71.82	4.95	20	medium	72	55735	843852	11720.2	33.31	18377	8938	15	30	14.4077	0.0331022	0.0980423	0.00895982
AQK-20-3-0.22+3f_metabat_bin.46.contigs	d__Bacteria;p__Dependentiae;c__Babeliae;o__Babeliales;f__CAIQNR01;g__;s__	50.57	0.41	100	medium	96	23934	819792	8539.5	33.37	11512	7335	26	48	14.2719	0.0877159	0.181797	0.0319665
AYK-21-1-0.22f_metabat_bin.13.contigs	d__Bacteria;p__Dependentiae;c__Babeliae;o__Babeliales;f__CAIQNR01;g__;s__	56.3	1.63	0	medium	14	282033	828140	59152.9	32.49	141661	75945	2	5	1.65909	0.367599	1.00782	0.116316
AYK-21-1-3f_metabat_bin.127.contigs	d__Bacteria;p__Dependentiae;c__Babeliae;o__Babeliales;f__CAIQNR01;g__;s__	55.89	1.22	0	medium	17	242642	821929	48348.8	32.53	96343	45015	3	6	1.36768	0.327241	0.924985	0.114056
AYK-21-2-0.22f_metabat_bin.64.contigs	d__Bacteria;p__Dependentiae;c__Babeliae;o__Babeliales;f__CAIQNR01;g__;s__	55.89	1.22	0	medium	34	84342	829502	24397.1	32.63	45537	24466	7	13	1.22294	0.171936	0.886686	0.0110288
AYK-21-2-3f_metabat_bin.94.contigs	d__Bacteria;p__Dependentiae;c__Babeliae;o__Babeliales;f__CAIQNR01;g__;s__	54.67	2.44	0	medium	61	75838	830685	13617.8	32.89	20563	11362	12	25	1.01641	0.248237	0.890902	0.0538155
AYK-20-2-0.22f_metabat_bin.37.contigs	d__Bacteria;p__Dependentiae;c__Babeliae;o__Babeliales;f__Chromulinavoraceae;g__;s__	87.08	0	0	medium	27	140518	954368	35347	35.6	66637	38229	6	10	0.0754617	0.178626	0.107002	0.0738611
AYK-21-3-3f_metabat_bin.2.contigs	d__Bacteria;p__Desulfobacterota;c__Desulfobacteria;o__Desulfobacterales;f__Desulfobacteraceae;g__Desulfotignum;s__Desulfotignum sp011390235	78.91	1.74	14.29	medium	626	24522	3120724	4985.18	50.65	5367	3760	194	369	0.0044318	0.0499974	0.0227441	0.00535838
AYK-21-4-3f_concoct_bin.156.contigs	d__Bacteria;p__Desulfobacterota;c__Desulfobacteria;o__Desulfobacterales;f__Desulfobacteraceae;g__Desulfotignum;s__Desulfotignum sp011390235	87.2	3.48	87.5	medium	873	36994	3700496	4238.83	50.36	4657	3017	250	498	0.00128728	0.0275303	0.0128682	0.00350459
WSX-19-0-0.22+3f_metabat_bin.113.contigs	d__Bacteria;p__Desulfobacterota;c__Desulfobacteria;o__Desulfobacterales;f__SURF-3;g__Desulfosalsimonas;s__	67.99	2.28	40	medium	283	27330	1897399	6704.59	52.09	8649	4925	76	149	0.00208167	0.00389528	0.00587629	0.0800895
AYK-21-3-0.22f_concoct_bin.11.contigs	d__Bacteria;p__Desulfobacterota;c__Desulfuromonadia;o__Desulfuromonadales;f__BM103;g__M0040;s__	67.98	4.09	60	medium	733	14015	2758070	3762.71	53.24	3988	2849	233	441	0.00715118	0.0633371	0.0304286	0.00804366
AYK-21-3-3f_metabat_bin.50.contigs	d__Bacteria;p__Desulfobacterota;c__Desulfuromonadia;o__Desulfuromonadales;f__BM103;g__M0040;s__	85.65	2.61	60	medium	473	36408	3406642	7202.2	53.04	8958	5384	123	244	0.0060679	0.0490055	0.0219079	0.00658865
AYK-21-4-3f_concoct_bin.190.contigs	d__Bacteria;p__Desulfobacterota;c__Desulfuromonadia;o__Desulfuromonadales;f__BM103;g__M0040;s__	87.97	0.81	100	medium	671	23969	3514840	5238.21	53.16	6417	3748	171	352	0.00595013	0.0467849	0.0201513	0.00935362
JYH-21-1-0.22+3f_metabat_bin.115.contigs	d__Bacteria;p__Firmicutes;c__Bacilli;o__Acholeplasmatales;f__Acholeplasmataceae;g__UBA8290;s__	96	0.44	0	high	45	124388	1132815	25173.7	33.19	33497	26429	9	18	0.0731576	0.126898	0.436928	0.112533
JYH-21-2-0.22+3f_metabat_bin.49.contigs	d__Bacteria;p__Firmicutes;c__Bacilli;o__Acholeplasmatales;f__Acholeplasmataceae;g__UBA8290;s__	96	0.44	0	high	41	147613	1117475	27255.5	33.22	42831	28683	8	17	0.0967472	0.139413	0.458194	0.108285
JYH-21-3-0.22+3f_metabat_bin.17.contigs	d__Bacteria;p__Firmicutes;c__Bacilli;o__Acholeplasmatales;f__Acholeplasmataceae;g__UBA8290;s__	97.33	0.44	0	high	53	97658	1129851	21317.9	33.21	44660	21119	9	18	0.0855412	0.107616	0.4334	0.0878828
WSX-20-0-0.22+3f_metabat_bin.204.contigs	d__Bacteria;p__Firmicutes;c__Bacilli;o__Acholeplasmatales;f__Acholeplasmataceae;g__UBA8290;s__	98.67	1.78	0	high	46	126081	1234950	26846.7	33.57	55271	32831	8	14	0.0442788	0.109837	0.0825118	3.28725
WSX-19-0-0.22+3f_metabat_bin.138.contigs	d__Bacteria;p__Firmicutes;c__Bacilli;o__Bacillales_A;f__Planococcaceae;g__Planococcus;s__	80.35	0.33	0	medium	240	65179	2622137	10925.6	48.58	14008	8402	61	122	0.000253458	0.0066561	0.00571757	0.0416926
AYK-19-4-3f_metabat_bin.7.contigs	d__Bacteria;p__Firmicutes;c__Bacilli;o__Exiguobacterales;f__Exiguobacteraceae;g__Exiguobacterium;s__	94.54	0.33	100	high	129	182812	2618803	20300.8	51.36	42749	17449	17	42	0.000679649	0.0280749	0.00375497	0.00112406
AYK-20-1-0.22f_metabat_bin.84.contigs	d__Bacteria;p__Firmicutes;c__Bacilli;o__Izemoplasmatales;f__Izemoplasmataceae;g__CSBR16-87;s__	91.22	0	0	high	34	292530	940520	27662.4	45.08	182940	20641	2	9	0.0554285	0.273235	0.110993	0.0613518
AYK-20-1-3f_metabat_bin.50.contigs	d__Bacteria;p__Firmicutes;c__Bacilli;o__Izemoplasmatales;f__Izemoplasmataceae;g__CSBR16-87;s__	90.56	0.24	100	high	44	98033	935890	21270.2	45.07	35706	21026	8	17	0.0541096	0.296853	0.123786	0.0792348
AYK-20-2-0.22f_concoct_bin.31.contigs	d__Bacteria;p__Firmicutes;c__Bacilli;o__Izemoplasmatales;f__Izemoplasmataceae;g__CSBR16-87;s__	90.67	8.61	5.81	medium	123	190657	2233488	18158.4	39.34	40332	17401	15	37	0.917026	0.154429	0.203445	0.0231197
AYK-20-2-3f_metabat_bin.234.contigs	d__Bacteria;p__Firmicutes;c__Bacilli;o__Izemoplasmatales;f__Izemoplasmataceae;g__CSBR16-87;s__	56.67	2.93	0	medium	165	18966	855072	5182.25	45.02	5767	3586	47	93	0.171741	2.51569	0.798853	0.198759
AYK-20-3-0.22f_metabat_bin.43.contigs	d__Bacteria;p__Firmicutes;c__Bacilli;o__Izemoplasmatales;f__Izemoplasmataceae;g__CSBR16-87;s__	87.4	0.12	100	medium	50	106311	946522	18930.4	45	39965	18852	8	17	0.0623566	0.318901	0.134191	0.0985902
AYK-20-3-3f_metabat_bin.344.contigs	d__Bacteria;p__Firmicutes;c__Bacilli;o__Izemoplasmatales;f__Izemoplasmataceae;g__CSBR16-87;s__	84.42	2.78	0	medium	168	31659	1241245	7388.36	45.23	9008	5495	41	84	0.0877392	1.46354	0.447239	0.075934
AYK-21-1-0.22f_concoct_bin.50.contigs	d__Bacteria;p__Firmicutes;c__Bacilli;o__Izemoplasmatales;f__Izemoplasmataceae;g__CSBR16-87;s__	71.42	0.12	100	medium	170	18834	739632	4350.78	45.2	4794	3186	48	95	0.00935821	0.273674	0.0570125	0.0141899
AYK-21-1-3f_concoct_bin.42.contigs	d__Bacteria;p__Firmicutes;c__Bacilli;o__Izemoplasmatales;f__Izemoplasmataceae;g__CSBR16-87;s__	83.44	1.33	100	medium	165	24194	902187	5467.8	45.2	7006	3857	39	81	0.00942781	0.224729	0.044183	0.0127096
WSX-20-0-0.22+3f_metabat_bin.232.contigs	d__Bacteria;p__Firmicutes;c__Bacilli;o__Izemoplasmatales;f__Izemoplasmataceae;g__CSBR16-87;s__	90.56	2.67	100	high	84	85459	1127592	13423.7	36.87	31072	12142	11	26	0.0345821	0.0811595	0.0630445	1.20803
AYK-20-3-3f_metabat_bin.196.contigs	d__Bacteria;p__Firmicutes;c__Bacilli;o__Izemoplasmatales;f__Izemoplasmataceae;g__UBA3566;s__	82.18	1.58	0	medium	214	21923	1209502	5651.88	34.5	6267	3979	58	120	0.00950359	0.109333	0.00940611	0.00637509
AYK-21-1-0.22f_metabat_bin.99.contigs	d__Bacteria;p__Firmicutes;c__Bacilli;o__Izemoplasmatales;f__Izemoplasmataceae;g__UBA3566;s__	76	1.33	0	medium	247	26220	1246289	5045.7	34.54	5145	3698	76	147	0.00702646	0.105963	0.00654623	0.00521707
AYK-21-1-3f_metabat_bin.42.contigs	d__Bacteria;p__Firmicutes;c__Bacilli;o__Izemoplasmatales;f__Izemoplasmataceae;g__UBA3566;s__	94.24	1.78	50	high	196	39897	1684316	8593.45	34.32	11933	6475	44	92	0.00463001	0.0858375	0.00785922	0.0049432
AYK-21-3-3f_concoct_bin.82.contigs	d__Bacteria;p__Firmicutes;c__Bacilli;o__Izemoplasmatales;f__Izemoplasmataceae;g__UBA3566;s__	88	2.79	0	medium	354	31448	2106697	5951.12	35.08	7511	4574	89	178	0.0156654	0.0727474	0.0728045	0.00753413
AQK-20-3-0.22+3f_concoct_bin.43_sub.contigs	d__Bacteria;p__Firmicutes;c__Bacilli;o__MAG-NZ;f__MAG-NZ;g__M30B81;s__	58.8	6	42.86	medium	255	24114	844065	3310.06	41.93	3165	2569	88	161	7.12032	0.0633467	5.63442	0.0109875
AQK-20-0-3f_metabat_bin.208.contigs	d__Bacteria;p__Gemmatimonadota;c__Gemmatimonadetes;o__Longimicrobiales;f__UBA6960;g__;s__	94.51	3.3	0	high	107	197021	4239091	39617.7	64.86	90412	44527	16	32	0.0556786	0.021949	0.0167322	0.00845991
AYK-19-4-0.22f_metabat_bin.155_sub.contigs	d__Bacteria;p__Gemmatimonadota;c__Gemmatimonadetes;o__Longimicrobiales;f__UBA6960;g__;s__	59.28	2.2	100	medium	519	13662	2233264	4303.01	68.19	4496	3330	180	325	0.0980903	0.0734904	0.0492982	0.0044202
AYK-20-2-3f_metabat_bin.78.contigs	d__Bacteria;p__Gemmatimonadota;c__Gemmatimonadetes;o__Longimicrobiales;f__UBA6960;g__;s__	92.83	3.4	25	high	444	45524	3563428	8025.74	67.81	9757	6212	112	227	0.0331584	0.0515375	0.0342564	0.00601932
AQK-20-0-3f_metabat_bin.300.contigs	d__Bacteria;p__Gemmatimonadota;c__Gemmatimonadetes;o__Longimicrobiales;f__UBA6960;g__SLDT01;s__	98.9	3.3	0	high	68	233234	3698080	54383.5	67.19	97183	57029	11	24	0.0448775	0.0339317	0.0286548	0.0158219
AQK-20-0-3f_metabat_bin.281.contigs	d__Bacteria;p__Gemmatimonadota;c__Gemmatimonadetes;o__Longimicrobiales;f__UBA6960;g__T3Sed10-66;s__	98.9	2.2	0	high	31	337093	3090163	99682.7	65.89	164502	107324	7	12	0.105348	0.0209903	0.023217	0.00308504
AQK-20-0-3f_metabat_bin.133_sub.contigs	d__Bacteria;p__Hydrogenedentota;c__Hydrogenedentia;o__Hydrogenedentiales;f__GCA-2746185;g__DTSJ01;s__	77.05	9.89	81.82	medium	665	63776	4573964	6878.14	59.08	8145	4990	170	348	0.0266761	0.0217741	0.0214113	0.00476938
AQK-20-0-3f_metabat_bin.335.contigs	d__Bacteria;p__Hydrogenedentota;c__Hydrogenedentia;o__Hydrogenedentiales;f__GCA-2746185;g__DTSJ01;s__	98.92	5.91	0	medium	41	623509	4941868	120533	56.59	188232	110754	8	16	0.363493	0.0309117	0.0262964	0.0198733
AQK-20-0-3f_metabat_bin.122.contigs	d__Bacteria;p__Hydrogenedentota;c__Hydrogenedentia;o__Hydrogenedentiales;f__WGMK01;g__JAEUWI01;s__	84.07	2.2	50	medium	757	43584	4954219	6544.54	61.96	7337	4777	194	401	0.0662545	0.019255	0.0248771	0.0031085
AQK-20-0-3f_concoct_bin.207_sub.contigs	d__Bacteria;p__Krumholzibacteriota;c__Krumholzibacteria;o__;f__;g__;s__	85.16	9.89	0	medium	197	90470	4349691	22079.6	69.76	27860	17713	54	103	0.0442439	0.0459103	0.0397933	0.0143069
AQK-20-0-3f_metabat_bin.90.contigs	d__Bacteria;p__Krumholzibacteriota;c__Krumholzibacteria;o__;f__;g__;s__	91.39	1.1	0	high	156	146805	3761407	24111.6	72.89	48092	22551	22	50	0.168822	0.0777648	0.129123	0.0157139
AYK-20-2-0.22f_metabat_bin.88.contigs	d__Bacteria;p__Margulisbacteria;c__Marinamargulisbacteria;o__SXXA01;f__SICP01;g__;s__	93.16	0.85	0	high	74	215789	1950288	26355.2	37.98	45971	24714	11	27	0.0428384	0.0969097	0.0973859	0.0458634
AYK-20-2-3f_metabat_bin.217_sub.contigs	d__Bacteria;p__Margulisbacteria;c__Marinamargulisbacteria;o__UBA817;f__JABISL01;g__;s__	94.02	0.85	0	high	48	185654	1936122	40335.9	45.18	98499	50260	7	14	0.0341326	0.185852	0.133111	0.0579681
AYK-20-3-3f_metabat_bin.223.contigs	d__Bacteria;p__Myxococcota;c__Bradymonadia;o__Bradymonadales;f__Bradymonadaceae;g__;s__	92.26	5.45	10	medium	512	125564	6326162	12355.8	59.55	20775	9669	77	193	0.00485927	0.0218965	0.01232	0.00230328
AYK-20-3-3f_metabat_bin.68.contigs	d__Bacteria;p__Myxococcota;c__Bradymonadia;o__Bradymonadales;f__Bradymonadaceae;g__;s__	91.36	7.06	9.52	medium	457	111939	7370589	16128.2	63.66	25867	13179	81	181	0.012765	0.0256259	0.0201982	0.00930469
AQK-20-0-3f_metabat_bin.11.contigs	d__Bacteria;p__Myxococcota;c__Polyangia;o__Nannocystales;f__Nannocystaceae;g__JAAZXR01;s__	88.55	1.67	0	medium	284	136397	6414556	22586.5	66.43	37344	20128	53	112	0.0543576	0.00559912	0.0122136	0.00199408
AQK-20-0-3f_metabat_bin.262.contigs	d__Bacteria;p__Myxococcota;c__Polyangia;o__Nannocystales;f__Nannocystaceae;g__JAAZXR01;s__	88.38	4.28	11.11	medium	442	105155	6311177	14278.7	67.52	21179	11790	93	191	0.030146	0.035144	0.0416135	0.0122526
AQK-20-0-3f_metabat_bin.203.contigs	d__Bacteria;p__Myxococcota;c__Polyangia;o__Polyangiales;f__Polyangiaceae;g__;s__	91.9	9.19	18.75	medium	765	128536	8584168	11221.1	68.77	16542	8925	159	337	0.0268494	0.0206492	0.0215072	0.0081738
AQK-20-0-3f_metabat_bin.212.contigs	d__Bacteria;p__Myxococcota;c__Polyangia;o__Polyangiales;f__Sandaracinaceae;g__MED-G138;s__	89.35	7.63	0	medium	502	83096	8849130	17627.7	72.46	25481	14474	111	224	0.0291973	0.0266604	0.0240866	0.00956834
AQK-20-0-3f_concoct_bin.102_sub.contigs	d__Bacteria;p__Myxococcota;c__UBA6777;o__UBA6777;f__UBA6777;g__M3003;s__	71.21	3.23	0	medium	1205	34621	6100313	5062.5	63.19	5734	3733	337	665	0.0170461	0.0180906	0.0199466	0.00339289
AQK-20-0-3f_metabat_bin.39.contigs	d__Bacteria;p__Myxococcota;c__UBA727;o__UBA727;f__;g__;s__	80.83	4.38	0	medium	691	103285	8319726	12040.1	69.82	16640	9729	151	314	0.0263544	0.0276883	0.0282227	0.00994319
AQK-20-0-3f_metabat_bin.308.contigs	d__Bacteria;p__Myxococcota;c__XYA12-FULL-58-9;o__XYA12-FULL-58-9;f__JABJBS01;g__;s__	96.49	2.9	0	high	338	145235	5404621	15990	61.01	25266	13849	61	137	0.0230857	0.0148789	0.0152308	0.00446066
AYK-20-3-3f_concoct_bin.77.contigs	d__Bacteria;p__Myxococcota_A;c__UBA796;o__UBA796;f__GCA-2862545;g__REDI01;s__	72.15	0.93	33.33	medium	812	24421	3615215	4452.24	69.14	4732	3222	227	459	0.0248135	0.0683737	0.0488356	0.0169788
AQK-20-0-3f_metabat_bin.401.contigs	d__Bacteria;p__Myxococcota_A;c__UBA9160;o__UBA9160;f__UBA4427;g__;s__	94.52	6.13	8.33	medium	58	413028	5589150	96364.7	69.03	189041	92542	11	22	0.273457	0.0754327	0.0826079	0.0274874
AYK-21-2-3f_metabat_bin.44.contigs	d__Bacteria;p__Myxococcota_A;c__UBA9160;o__UBA9160;f__UBA4427;g__;s__	82.72	3.23	20	medium	763	33631	4663061	6111.48	69.04	7017	4516	212	420	0.308717	0.0737474	0.0603616	0.0124758
AQK-20-0-3f_metabat_bin.139.contigs	d__Bacteria;p__Myxococcota_A;c__UBA9160;o__UBA9160;f__UBA4427;g__UBA4427;s__	89.35	4.09	28.57	medium	291	130968	5783166	19873.4	68.25	32474	18825	53	113	0.0306926	0.0331681	0.0266444	0.0116862
AYK-21-4-3f_concoct_bin.100.contigs	d__Bacteria;p__Myxococcota_A;c__UBA9160;o__UBA9160;f__UBA4427;g__UBA4427;s__	57.19	2.18	0	medium	892	12504	3395411	3806.51	69.04	4028	2950	294	541	0.412095	0.0508067	0.0366182	0.0076345
AQK-20-0-3f_metabat_bin.225.contigs	d__Bacteria;p__Nitrospinota;c__Nitrospinia;o__Nitrospinales;f__Nitrospinaceae;g__Nitrospina;s__	86.89	3.85	60	medium	195	78804	2534737	12998.7	57.65	20210	10429	38	81	0.824048	0.0546299	0.049235	0.0196334
WSX-20-0-0.22+3f_metabat_bin.211.contigs	d__Bacteria;p__Patescibacteria;c__ABY1;o__BM507;f__UBA12465;g__;s__	63.8	1.12	0	medium	72	28725	634162	8807.81	30.53	10697	7777	18	36	0.0069271	0.0122075	0.00925864	0.281243
WSX-20-0-0.22+3f_concoct_bin.137_sub.contigs	d__Bacteria;p__Patescibacteria;c__ABY1;o__JAACEG01;f__;g__;s__	62.87	3.96	40	medium	131	50090	1522777	11624.3	36.13	16946	9620	28	59	0.0416285	0.149581	0.172872	0.248713
AYK-20-3-0.22f_metabat_bin.27.contigs	d__Bacteria;p__Patescibacteria;c__ABY1;o__Magasanikbacterales;f__UBA922;g__;s__	71.98	1.69	50	medium	95	36162	791580	8332.42	39.87	12119	6486	24	46	0.0472393	0.246824	0.13171	0.125086
AYK-20-3-0.22f_metabat_bin.79.contigs	d__Bacteria;p__Patescibacteria;c__ABY1;o__Magasanikbacterales;f__UBA922;g__JABIEQ01;s__	69.51	1.12	0	medium	150	22858	978219	6521.46	42.94	8135	4854	41	80	0.105776	0.149092	0.395516	0.0128658
AQK-20-0-3f_metabat_bin.306.contigs	d__Bacteria;p__Patescibacteria;c__Andersenbacteria;o__UBA10190;f__UBA10190;g__;s__	60.19	2.78	0	medium	41	172169	933610	22771	47.45	35800	24506	7	15	0.531505	0.0590913	0.0467587	0.0130306
WSX-20-0-0.22+3f_metabat_bin.93.contigs	d__Bacteria;p__Patescibacteria;c__Andersenbacteria;o__UBA10190;f__UBA10190;g__;s__	57.69	3.7	0	medium	119	96017	1332501	11197.5	44.14	16549	8985	21	48	0.00137542	0.00366462	0.00232261	0.367986
AQK-20-0-3f_metabat_bin.92.contigs	d__Bacteria;p__Patescibacteria;c__CG2-30-54-11;o__CG2-30-54-11;f__CAISZI01;g__;s__	67.9	2.78	66.67	medium	134	46625	1311318	9785.96	52.5	10839	8122	35	70	0.127345	0.0938413	0.0731659	0.0559627
AQK-20-0-3f_metabat_bin.67.contigs	d__Bacteria;p__Patescibacteria;c__Gracilibacteria;o__;f__;g__;s__	67.13	0	0	medium	45	116851	1289628	28658.4	44.31	42462	22987	9	19	0.0975626	0.115643	0.0694456	0.0668358
AQK-20-0-3f_metabat_bin.55.contigs	d__Bacteria;p__Patescibacteria;c__Gracilibacteria;o__Peribacterales;f__Peribacteraceae;g__;s__	65.04	0	0	medium	65	47160	885457	13622.4	51.95	19518	10229	16	31	0.224993	0.178506	0.133543	0.107083
AYK-20-1-0.22f_metabat_bin.5.contigs	d__Bacteria;p__Patescibacteria;c__Gracilibacteria;o__Peribacterales;f__Peribacteraceae;g__;s__	69.66	1	50	medium	112	46078	1234944	11026.3	40.04	15763	8942	27	54	0.0210734	0.22512	0.0741273	0.071667
AYK-20-1-3f_metabat_bin.183.contigs	d__Bacteria;p__Patescibacteria;c__Gracilibacteria;o__Peribacterales;f__Peribacteraceae;g__;s__	71.79	0	0	medium	35	219361	1289123	36832.1	40.04	57790	37159	7	14	0.0168187	0.175742	0.0524683	0.0491165
AYK-20-2-0.22f_concoct_bin.41.contigs	d__Bacteria;p__Patescibacteria;c__Gracilibacteria;o__Peribacterales;f__Peribacteraceae;g__;s__	59.96	0.85	0	medium	370	34407	1759362	4755.03	40.86	5361	3423	98	202	0.103367	0.279398	0.163545	0.0270524
AYK-20-3-0.22f_metabat_bin.12.contigs	d__Bacteria;p__Patescibacteria;c__Gracilibacteria;o__Peribacterales;f__Peribacteraceae;g__;s__	72.65	0	0	medium	36	224900	1287448	35762.4	40.02	60292	37159	7	14	0.0141037	0.160993	0.0436173	0.0400774
AYK-20-3-3f_metabat_bin.120.contigs	d__Bacteria;p__Patescibacteria;c__Gracilibacteria;o__Peribacterales;f__Peribacteraceae;g__;s__	71.27	0	0	medium	80	36500	1247312	15591.4	40.01	20200	13577	23	41	0.0216584	0.2016	0.0643757	0.0649299
AQK-20-0-3f_concoct_bin.63_sub.contigs	d__Bacteria;p__Patescibacteria;c__Gracilibacteria;o__Peribacterales;f__Peribacteraceae;g__JAAYXY01;s__	73.36	3.13	0	medium	96	68161	1700218	17710.6	54.71	22890	13818	25	50	0.0836702	0.0101624	0.0141294	0.00391603
AYK-20-3-0.22f_metabat_bin.121.contigs	d__Bacteria;p__Patescibacteria;c__Gracilibacteria;o__Peribacterales;f__Peribacteraceae;g__JABGQH01;s__	73.97	1.39	50	medium	73	56083	1028648	14091.1	42.51	19961	11890	17	34	0.0165662	0.189758	0.187252	0.0583864
AYK-20-3-3f_metabat_bin.249.contigs	d__Bacteria;p__Patescibacteria;c__Gracilibacteria;o__UBA1369;f__;g__;s__	72.14	1.85	50	medium	23	252397	961407	41800.3	34.28	113613	38528	3	6	0.0148665	0.123137	0.0557498	0.0537063
AYK-19-4-0.22f_metabat_bin.126.contigs	d__Bacteria;p__Patescibacteria;c__Gracilibacteria;o__UBA4473;f__UBA4473;g__;s__	73.08	2.42	0	medium	109	28562	933602	8565.16	46.1	10436	7063	31	58	0.0305422	0.234508	0.0875347	0.0895862
AYK-20-2-0.22f_metabat_bin.6.contigs	d__Bacteria;p__Patescibacteria;c__Gracilibacteria;o__UBA4473;f__UBA4473;g__;s__	64.64	1.28	50	medium	137	19451	772594	5639.37	45.98	6271	4248	40	78	0.0115002	0.239909	0.0753483	0.0543918
AYK-20-2-3f_metabat_bin.139.contigs	d__Bacteria;p__Patescibacteria;c__Gracilibacteria;o__UBA4473;f__UBA4473;g__;s__	68.95	1.14	0	medium	102	42403	947589	9290.09	45.92	12270	6933	24	48	0.0297782	0.230075	0.0882673	0.0976719
AYK-20-3-0.22f_metabat_bin.44.contigs	d__Bacteria;p__Patescibacteria;c__Gracilibacteria;o__UBA4473;f__UBA4473;g__;s__	69.37	2.85	25	medium	123	23353	885193	7196.69	45.95	8820	5305	35	67	0.0234667	0.24528	0.0916441	0.0874345
AYK-20-3-3f_concoct_bin.264_sub.contigs	d__Bacteria;p__Patescibacteria;c__Gracilibacteria;o__UBA4473;f__UBA4473;g__;s__	65.55	1.23	0	medium	171	12994	828062	4842.47	46.06	5435	3767	51	98	0.0183626	0.249873	0.129275	0.0638123
AYK-20-3-0.22f_metabat_bin.87.contigs	d__Bacteria;p__Patescibacteria;c__Gracilibacteria;o__UBA4473;f__UBA4473;g__JAACPJ01;s__	62.52	3	33.33	medium	169	26968	1086815	6430.86	42.83	7672	4456	46	92	0.0287391	0.162632	0.070587	0.0736977
AYK-20-3-3f_metabat_bin.211.contigs	d__Bacteria;p__Patescibacteria;c__Gracilibacteria;o__UBA4473;f__UBA4473;g__JAACPJ01;s__	60.83	4.65	62.5	medium	164	28076	1114657	6796.69	42.75	7924	5321	46	88	0.00991285	0.0711485	0.0027588	0.0180721
AYK-20-3-3f_metabat_bin.49.contigs	d__Bacteria;p__Patescibacteria;c__Gracilibacteria;o__UBA4473;f__UBA4473;g__JAACPJ01;s__	68.09	9.69	83.33	medium	156	30905	1142098	7321.14	42.9	8673	5352	39	80	0.00307045	0.0294715	0.00372322	0.00506415
AYK-20-3-3f_concoct_bin.251.contigs	d__Bacteria;p__Patescibacteria;c__JAEDAM01;o__Absconditabacterales;f__X112;g__SKJI01;s__	67.6	2.59	50	medium	152	27341	1011212	6652.71	37.06	8381	4650	35	78	0.0227742	0.0731321	0.00652273	0.00327581
AYK-20-3-0.22f_metabat_bin.3.contigs	d__Bacteria;p__Patescibacteria;c__JAEDAM01;o__BD1-5;f__UBA6164;g__JAACSU01;s__	74.73	0	0	medium	115	22967	802691	6979.92	33	8438	5315	32	62	0.00783695	0.167176	0.0845384	0.043906
AYK-20-3-3f_metabat_bin.234.contigs	d__Bacteria;p__Patescibacteria;c__JAEDAM01;o__BD1-5;f__UBA6164;g__JAACSU01;s__	66.85	3.75	20	medium	164	26184	875832	5340.44	33.84	5892	3938	47	92	0.00592171	0.0369883	0.00319426	0.00620454
AYK-20-3-3f_metabat_bin.60.contigs	d__Bacteria;p__Patescibacteria;c__JAEDAM01;o__BD1-5;f__UBA6164;g__JAACSU01;s__	67.75	1.12	0	medium	132	16539	680268	5153.55	33.24	5780	3906	39	76	0.00809948	0.0793405	0.00524457	0.00468237
AYK-20-3-0.22f_metabat_bin.35.contigs	d__Bacteria;p__Patescibacteria;c__JAEDAM01;o__BD1-5;f__UBA6164;g__MAAV01;s__	71.91	0	0	medium	164	20742	1027763	6266.85	26.38	6907	4744	49	94	0.0120793	0.0682209	0.00364172	0.00935548
AYK-20-3-3f_metabat_bin.66.contigs	d__Bacteria;p__Patescibacteria;c__JAEDAM01;o__BD1-5;f__UBA6164;g__MAAV01;s__	78.65	2.25	50	medium	151	28138	1161689	7693.3	26.43	10073	5943	38	76	0.2836	0.0992493	0.0802489	0.0126743
WSX-19-0-0.22+3f_concoct_bin.18.contigs	d__Bacteria;p__Patescibacteria;c__Paceibacteria;o__Paceibacterales;f__CSSED10-335;g__;s__	53	1.72	0	medium	168	7201	547417	3258.43	45.76	3278	2523	59	107	0.00528039	0.0396959	0.00895251	0.171988
WSX-19-0-0.22+3f_metabat_bin.205.contigs	d__Bacteria;p__Patescibacteria;c__Paceibacteria;o__SW-4-49-11;f__SW-4-49-11;g__;s__	59.32	6.46	0	medium	129	33140	955303	7405.45	40.01	8899	5236	32	66	0.0026334	0.047052	0.0187271	0.187958
AQK-20-0-3f_metabat_bin.249.contigs	d__Bacteria;p__Patescibacteria;c__Paceibacteria;o__UBA9983_A;f__;g__;s__	56.24	0	0	medium	41	71734	597558	14574.6	41.71	19819	13243	8	18	0.460301	0.21023	0.138127	0.0961682
AYK-20-3-0.22f_metabat_bin.89.contigs	d__Bacteria;p__Patescibacteria;c__Paceibacteria;o__UBA9983_A;f__CAJQIN01;g__;s__	81.77	2.25	0	medium	16	165883	677614	42350.9	43.77	55103	44048	4	7	0.014702	0.172336	0.0853599	0.055807
AQK-20-0-3f_metabat_bin.323.contigs	d__Bacteria;p__Patescibacteria;c__Paceibacteria;o__UBA9983_A;f__CAJQIN01;g__1-14-0-10-42-12;s__	55.49	0	0	medium	63	35708	527966	8380.41	40.9	10060	6894	18	33	0.862827	0.0375292	0.0245452	0.0227266
AYK-20-3-0.22f_metabat_bin.106.contigs	d__Bacteria;p__Patescibacteria;c__Paceibacteria;o__UBA9983_A;f__GCA-2747955;g__;s__	59.23	1.28	0	medium	34	71660	657884	19349.5	41.29	36782	20062	7	14	0.0278034	0.184504	0.0799603	0.0672937
AYK-20-3-0.22f_metabat_bin.42.contigs	d__Bacteria;p__Patescibacteria;c__Paceibacteria;o__UBA9983_A;f__GCA-2747955;g__;s__	79.49	4.49	0	medium	41	171420	662089	16148.5	41.17	51293	23366	4	8	0.0518631	0.267326	0.346973	0.0707344
AYK-20-3-3f_metabat_bin.97_sub.contigs	d__Bacteria;p__Patescibacteria;c__Paceibacteria;o__UBA9983_A;f__GCA-2747955;g__;s__	71.01	2.81	0	medium	177	32671	993056	5610.49	42.28	6238	3660	45	97	0.266105	0.611368	0.448694	0.366971
AYK-19-4-0.22f_metabat_bin.18.contigs	d__Bacteria;p__Patescibacteria;c__Paceibacteria;o__UBA9983_A;f__J119;g__;s__	57.79	0.85	100	medium	83	47682	719706	8671.16	46.65	10958	6272	18	38	0.0162528	0.130733	0.0353127	0.0291302
AYK-19-4-0.22f_metabat_bin.99.contigs	d__Bacteria;p__Patescibacteria;c__Paceibacteria;o__UBA9983_A;f__JAACPR01;g__;s__	75.36	1.12	0	medium	29	91549	591612	20400.4	33.12	25615	19344	6	13	0.018268	0.227403	0.116379	0.0913358
JYH-20-3-0.22+3f_metabat_bin.37.contigs	d__Bacteria;p__Patescibacteria;c__Paceibacteria;o__UBA9983_A;f__UBA1006;g__;s__	51.55	0.85	0	medium	29	73859	626881	21616.6	43.14	30368	16786	8	15	0.0134815	0.0809843	0.194992	0.0362355
WSX-19-0-0.22+3f_metabat_bin.316.contigs	d__Bacteria;p__Patescibacteria;c__Paceibacteria;o__UBA9983_A;f__UBA1006;g__UBA1006;s__	59.93	2.93	66.67	medium	34	31875	426020	12530	37.39	19618	10207	9	17	0.00458982	0.113357	0.00259716	0.412245
AQK-20-0-3f_metabat_bin.8.contigs	d__Bacteria;p__Patescibacteria;c__Paceibacteria;o__UBA9983_A;f__UBA2100;g__;s__	55.38	1.71	0	medium	5	180761	490127	98025.4	45.47	112773	106409	2	3	2.47836	0.369374	0.233171	0.187407
AQK-20-0-3f_metabat_bin.399.contigs	d__Bacteria;p__Patescibacteria;c__Paceibacteria;o__UBA9983_A;f__UBA2103;g__;s__	57.95	0.85	0	medium	3	381169	557269	185756	45.16	381169	148586	1	2	0.552478	0.00610298	0.00416093	0.0140501
AYK-19-4-0.22f_metabat_bin.34.contigs	d__Bacteria;p__Patescibacteria;c__Paceibacteria;o__UBA9983_A;f__UBA2103;g__UBA2103;s__	50.26	2.56	0	medium	68	17788	416446	6124.21	42.95	9071	4289	18	37	0.0772771	0.155335	0.00257229	0.0146479
AQK-20-0-3f_metabat_bin.192.contigs	d__Bacteria;p__Patescibacteria;c__Paceibacteria;o__UBA9983_A;f__UBA918;g__;s__	72.7	9.87	50	medium	42	116841	853591	20323.6	47.28	39929	16439	7	16	0.175631	0.00763068	0.00392443	0.00614281
AQK-20-0-3f_metabat_bin.95.contigs	d__Bacteria;p__Patescibacteria;c__Paceibacteria;o__UBA9983_A;f__UBA918;g__;s__	54.1	1.71	0	medium	49	61973	725105	14798.1	44.39	27598	12168	10	21	0.593479	0.0415384	0.014631	0.0205179
AQK-20-0-3f_metabat_bin.146.contigs	d__Bacteria;p__Patescibacteria;c__Paceibacteria;o__UBA9983_A;f__UBA918;g__OLB19;s__	52.09	1.12	0	medium	33	117423	619673	18778	46.53	28154	17137	7	14	0.331882	0.130747	0.102687	0.0875678
AQK-20-0-3f_metabat_bin.414.contigs	d__Bacteria;p__Patescibacteria;c__Paceibacteria;o__UBA9983_A;f__UBA918;g__OLB19;s__	68.69	3.37	0	medium	75	76857	1218537	16247.2	45.57	33316	13013	12	29	0.136015	0.00846628	0.00814179	0.00575949
AQK-20-0-3f_metabat_bin.54.contigs	d__Bacteria;p__Patescibacteria;c__Paceibacteria;o__UBA9983_A;f__UBA918;g__OLB19;s__	58.26	3.47	0	medium	31	151337	905878	29221.9	45.35	41596	28355	7	13	0.208107	0.118575	0.0937388	0.0379969
AYK-19-4-0.22f_metabat_bin.106.contigs	d__Bacteria;p__Patescibacteria;c__Paceibacteria;o__UBA9983_A;f__UBA918;g__OLB19;s__	53.13	1.28	100	medium	100	41458	923083	9230.83	46.94	12262	6912	25	50	0.016322	0.138298	0.0745079	0.0375645
AYK-19-4-0.22f_metabat_bin.63.contigs	d__Bacteria;p__Patescibacteria;c__Paceibacteria;o__UBA9983_A;f__UBA918;g__OLB19;s__	61.74	0.99	0	medium	81	20697	554942	6851.14	43.45	8168	5045	22	43	0.18463	0.473083	0.0639157	0.0560582
AYK-20-1-0.22f_concoct_bin.43.contigs	d__Bacteria;p__Patescibacteria;c__Paceibacteria;o__UBA9983_A;f__UBA918;g__OLB19;s__	55.03	2.54	0	medium	163	11745	680968	4177.72	43.55	4865	3092	50	95	0.199599	0.70221	0.2535	0.353732
AYK-20-3-0.22f_metabat_bin.29.contigs	d__Bacteria;p__Patescibacteria;c__Paceibacteria;o__UBA9983_A;f__UBA918;g__OLB19;s__	65.64	1.19	50	medium	30	97106	733337	24444.6	43.16	37625	20772	7	13	0.144522	0.358602	0.0575281	0.0471783
AYK-20-3-3f_metabat_bin.293.contigs	d__Bacteria;p__Patescibacteria;c__Paceibacteria;o__UBA9983_A;f__UBA918;g__OLB19;s__	65.64	2.15	25	medium	40	80966	697644	17441.1	43.19	35021	13982	8	16	0.151556	0.373522	0.058607	0.0477309
AYK-20-3-3f_metabat_bin.87.contigs	d__Bacteria;p__Patescibacteria;c__Paceibacteria;o__UBA9983_A;f__UBA918;g__OLB19;s__	75.08	9.55	0	medium	151	45783	1146271	7591.2	43.79	10125	5025	28	67	0.237452	0.0716645	0.0448841	0.0215857
JYH-20-3-0.22+3f_metabat_bin.111.contigs	d__Bacteria;p__Patescibacteria;c__Paceibacteria;o__UBA9983_A;f__UBA918;g__OLB19;s__	59.8	9.36	18.52	medium	44	117514	908741	20653.2	44.44	46238	14759	7	14	0.0124312	0.031316	0.260994	0.0259235
AYK-19-4-3f_concoct_bin.83.contigs	d__Bacteria;p__Patescibacteria;c__Saccharimonadia;o__CAILAD01;f__CAILAD01;g__CAILAD01;s__	65.74	1.34	0	medium	36	105195	1254581	34849.5	44.88	53741	31103	9	17	0.0459645	0.197409	0.110922	0.0997323
AYK-20-3-3f_metabat_bin.33.contigs	d__Bacteria;p__Patescibacteria;c__Saccharimonadia;o__Saccharimonadales;f__;g__;s__	61.11	4.7	0	medium	97	55570	845107	8712.44	42.25	14675	6442	18	41	0.0521483	0.153749	0.0767063	0.0751805
WSX-20-0-0.22+3f_metabat_bin.2.contigs	d__Bacteria;p__Patescibacteria;c__Saccharimonadia;o__Saccharimonadales;f__UBA1547;g__UBA6175;s__	65.1	0.85	0	medium	23	171242	800969	34824.7	47.58	96053	60308	3	6	1.93212	0.368597	1.34523	0.618111
AQK-20-0-3f_metabat_bin.303.contigs	d__Bacteria;p__Planctomycetota;c__B15-G4;o__B15-G4;f__B15-G4;g__;s__	95.45	3.41	33.33	high	150	189971	4952947	33019.6	72.49	57698	28956	28	59	0.213029	0.0652672	0.0754647	0.0223412
AQK-20-0-3f_concoct_bin.152_sub.contigs	d__Bacteria;p__Planctomycetota;c__J132;o__J132;f__J132;g__;s__	83.6	7.35	9.09	medium	1032	57370	6368365	6170.9	53.61	7429	4699	269	539	0.0111651	0.000464743	0.000577669	0.000359373
AQK-20-0-3f_metabat_bin.171_sub.contigs	d__Bacteria;p__Planctomycetota;c__Phycisphaerae;o__Phycisphaerales;f__Phycisphaeraceae;g__;s__	87.5	0	0	medium	423	68642	4540029	10732.9	59.41	14084	8195	89	193	0.139132	0.0318788	0.0326899	0.0136161
AQK-20-0-3f_metabat_bin.291_sub.contigs	d__Bacteria;p__Planctomycetota;c__Phycisphaerae;o__Phycisphaerales;f__Phycisphaeraceae;g__;s__	92.9	0	0	high	156	204758	4563624	29254	63.95	68258	30334	19	44	0.0991393	0.0565091	0.0606026	0.0192234
AQK-20-0-3f_metabat_bin.36.contigs	d__Bacteria;p__Planctomycetota;c__Phycisphaerae;o__Phycisphaerales;f__Phycisphaeraceae;g__;s__	91.7	2.27	0	high	186	188493	5665587	30460.1	63.43	49059	27270	35	75	0.0497429	0.0370948	0.0379954	0.0132529
AQK-20-0-3f_metabat_bin.45.contigs	d__Bacteria;p__Planctomycetota;c__Phycisphaerae;o__Phycisphaerales;f__Phycisphaeraceae;g__;s__	94.32	0	0	high	252	160125	4922221	19532.6	65.59	31613	16843	52	104	0.0326747	0.0117931	0.0178754	0.00256566
AQK-20-0-3f_metabat_bin.66.contigs	d__Bacteria;p__Planctomycetota;c__Phycisphaerae;o__Phycisphaerales;f__Phycisphaeraceae;g__;s__	93.41	1.14	0	high	122	172183	5124597	42004.9	62.06	68466	38882	26	51	0.0582594	0.0286023	0.029114	0.00875498
AYK-20-2-3f_metabat_bin.140.contigs	d__Bacteria;p__Planctomycetota;c__Phycisphaerae;o__Phycisphaerales;f__Phycisphaeraceae;g__;s__	78.5	0.17	100	medium	480	29738	3090762	6439.09	59.3	7702	4516	122	251	0.0600539	0.0634031	0.294496	0.0163514
AYK-20-2-3f_metabat_bin.62_sub.contigs	d__Bacteria;p__Planctomycetota;c__Phycisphaerae;o__Phycisphaerales;f__Phycisphaeraceae;g__;s__	54.99	5.42	37.5	medium	539	30033	2470309	4583.13	64.43	4786	3416	173	328	0.0497281	0.0967621	0.115984	0.0331102
AYK-20-2-3f_metabat_bin.75_sub.contigs	d__Bacteria;p__Planctomycetota;c__Phycisphaerae;o__Phycisphaerales;f__Phycisphaeraceae;g__;s__	58.9	8.06	22.22	medium	688	61950	3192122	4639.71	64.14	4933	3474	217	413	0.0332207	0.0853152	0.0649386	0.0244314
AYK-21-1-3f_metabat_bin.114.contigs	d__Bacteria;p__Planctomycetota;c__Phycisphaerae;o__Phycisphaerales;f__Phycisphaeraceae;g__;s__	59.65	0.67	0	medium	588	16130	2653392	4512.57	63.52	4675	3391	193	361	0.0362846	0.0817369	0.0688224	0.0165817
AYK-21-2-3f_metabat_bin.134.contigs	d__Bacteria;p__Planctomycetota;c__Phycisphaerae;o__Phycisphaerales;f__Phycisphaeraceae;g__;s__	61.54	3.48	75	medium	506	15684	2427600	4797.63	59.7	5082	3614	162	304	0.101929	0.0815261	0.499425	0.0148787
AYK-21-2-3f_metabat_bin.34.contigs	d__Bacteria;p__Planctomycetota;c__Phycisphaerae;o__Phycisphaerales;f__Phycisphaeraceae;g__;s__	87.84	3.14	50	medium	343	55372	3612978	10533.5	59.98	14157	8073	79	162	0.0803924	0.142508	0.131409	0.0214708
AYK-21-3-0.22f_concoct_bin.111.contigs	d__Bacteria;p__Planctomycetota;c__Phycisphaerae;o__Phycisphaerales;f__Phycisphaeraceae;g__;s__	81.96	1.24	0	medium	573	24395	3366706	5875.58	60.01	7074	4578	152	297	0.0320841	0.0945009	0.0491482	0.0112759
AYK-21-3-3f_metabat_bin.31.contigs	d__Bacteria;p__Planctomycetota;c__Phycisphaerae;o__Phycisphaerales;f__Phycisphaeraceae;g__;s__	95.45	1.14	0	high	150	118500	3849937	25666.2	59.86	40831	23839	30	60	0.031269	0.0907968	0.0527683	0.0207361
AYK-21-4-3f_metabat_bin.44.contigs	d__Bacteria;p__Planctomycetota;c__Phycisphaerae;o__Phycisphaerales;f__Phycisphaeraceae;g__;s__	95.45	1.14	0	high	183	97247	3834782	20955.1	59.88	31958	18501	38	77	0.0338255	0.0902866	0.0512267	0.0174952
JYH-20-1-0.22+3f_concoct_bin.52.contigs	d__Bacteria;p__Planctomycetota;c__Phycisphaerae;o__Phycisphaerales;f__Phycisphaeraceae;g__;s__	72.77	1.24	0	medium	463	36284	3184837	6878.7	59.24	8933	5278	105	221	0.0791755	0.0570322	0.449659	0.0199395
JYH-20-3-0.22+3f_concoct_bin.78.contigs	d__Bacteria;p__Planctomycetota;c__Phycisphaerae;o__Phycisphaerales;f__Phycisphaeraceae;g__;s__	94.32	2.27	100	high	554	79894	4491748	8107.85	58.72	13554	5938	94	219	0.0470431	0.040141	0.251972	0.0138323
AQK-20-0-3f_metabat_bin.193.contigs	d__Bacteria;p__Planctomycetota;c__Phycisphaerae;o__Phycisphaerales;f__SM1A02;g__;s__	98.86	0.57	0	high	108	142954	4526132	41908.6	73.89	66303	39348	25	47	0.0636138	0.0714165	0.0607899	0.0259345
AYK-20-2-3f_concoct_bin.193.contigs	d__Bacteria;p__Planctomycetota;c__Phycisphaerae;o__Phycisphaerales;f__SM1A02;g__;s__	93.75	1.2	33.33	high	480	62015	4549321	9477.75	72.02	13237	7554	112	225	0.0385807	0.0775454	0.0958541	0.0209462
AQK-20-0-3f_metabat_bin.49.contigs	d__Bacteria;p__Planctomycetota;c__Phycisphaerae;o__Phycisphaerales;f__UBA1924;g__;s__	70.85	3.98	80	medium	351	37164	2555339	7280.17	69.67	9006	5255	86	179	0.109538	0.0919301	0.0820824	0.0368884
AYK-20-2-3f_metabat_bin.100.contigs	d__Bacteria;p__Planctomycetota;c__Phycisphaerae;o__Phycisphaerales;f__UBA1924;g__;s__	78.31	1.14	0	medium	473	29615	2740346	5793.54	69.28	6535	4233	136	267	0.0363616	0.0853056	0.0688019	0.0136025
AQK-20-0-3f_metabat_bin.313.contigs	d__Bacteria;p__Planctomycetota;c__Phycisphaerae;o__Phycisphaerales;f__UBA1924;g__PNC22;s__	92.61	3.41	33.33	high	123	150943	3686755	29973.6	67.56	63900	32188	20	40	0.0544035	0.0455951	0.0435391	0.0127608
AQK-20-0-3f_metabat_bin.325.contigs	d__Bacteria;p__Planctomycetota;c__Phycisphaerae;o__Phycisphaerales;f__UBA1924;g__RECY01;s__	97.16	0	0	high	53	321022	3412682	64390.2	67.84	105188	76811	11	20	0.0838415	0.0699522	0.0622047	0.0297628
AQK-20-0-3f_metabat_bin.153.contigs	d__Bacteria;p__Planctomycetota;c__Phycisphaerae;o__Phycisphaerales;f__UBA1924;g__UBA1924;s__	92.05	0.57	100	high	69	151222	2449346	35497.8	67.11	48259	36306	17	31	0.0787933	0.0832736	0.0685956	0.0387897
AQK-20-0-3f_metabat_bin.316_sub.contigs	d__Bacteria;p__Planctomycetota;c__Phycisphaerae;o__Phycisphaerales;f__UBA1924;g__UBA1924;s__	88.41	1.14	100	medium	154	91682	2511426	16308	65.6	26385	12774	31	67	0.112198	0.0691604	0.0651257	0.0308813
AQK-20-0-3f_metabat_bin.83.contigs	d__Bacteria;p__Planctomycetota;c__Planctomycetia;o__Pirellulales;f__;g__;s__	91.95	2.3	0	high	248	174573	6764072	27274.5	60.96	48395	25485	42	91	0.0525119	0.0141234	0.0150724	0.00416364
AYK-20-2-3f_metabat_bin.39.contigs	d__Bacteria;p__Planctomycetota;c__Planctomycetia;o__Pirellulales;f__Lacipirellulaceae;g__Botrimarina;s__	89.59	0.57	0	medium	469	54864	4786262	10205.2	59.56	13586	7953	108	220	0.00778525	0.0226889	0.0154825	0.00775628
AQK-20-0-3f_metabat_bin.372.contigs	d__Bacteria;p__Planctomycetota;c__Planctomycetia;o__Pirellulales;f__Pirellulaceae;g__;s__	97.65	2.35	0	high	216	211177	8928301	41334.7	60.23	72880	41046	40	79	0.222069	0.014295	0.0189503	0.00186349
AQK-20-1-0.22+3f_metabat_bin.83.contigs	d__Bacteria;p__Planctomycetota;c__Planctomycetia;o__Pirellulales;f__Pirellulaceae;g__Laterigemmans;s__	83.41	0	0	medium	85	318546	5415709	63714.2	53.5	97424	53408	18	37	0.217566	0.00285866	0.11794	0.000921934
AQK-20-2-0.22+3f_concoct_bin.9.contigs	d__Bacteria;p__Planctomycetota;c__Planctomycetia;o__Pirellulales;f__Pirellulaceae;g__Laterigemmans;s__	82.84	0.11	0	medium	475	85202	6143750	12934.2	53.31	19227	11502	96	200	0.200593	0.00693009	0.103369	0.000469545
AQK-20-3-0.22+3f_concoct_bin.92.contigs	d__Bacteria;p__Planctomycetota;c__Planctomycetia;o__Pirellulales;f__Pirellulaceae;g__Laterigemmans;s__	58.98	2.94	0	medium	1086	55038	6904637	6357.86	53.22	8298	4761	256	533	0.239796	0.0247438	0.197779	0.00279247
AYK-20-2-3f_concoct_bin.53_sub.contigs	d__Bacteria;p__Planctomycetota;c__Planctomycetia;o__Pirellulales;f__Pirellulaceae;g__Rhodopirellula;s__	93.73	0	0	high	327	99861	6079967	18593.2	55.86	25627	14692	75	152	0.00619398	0.0176887	0.0128009	0.00596341
AQK-20-0-3f_metabat_bin.217.contigs	d__Bacteria;p__Planctomycetota;c__Planctomycetia;o__Pirellulales;f__Pirellulaceae;g__Rubripirellula;s__	96.96	1.76	33.33	high	426	183238	9008320	21146.3	56.94	41178	21199	67	144	0.0106345	0.0015442	0.00118049	0.000340634
AQK-20-0-3f_metabat_bin.152.contigs	d__Bacteria;p__Planctomycetota;c__Planctomycetia;o__Planctomycetales;f__Planctomycetaceae;g__;s__	92.13	1.12	0	high	528	87126	6788722	12857.4	58.53	19729	9786	101	224	0.0321661	0.0129343	0.0209189	0.00295828
AQK-20-0-3f_metabat_bin.155_sub.contigs	d__Bacteria;p__Planctomycetota;c__Planctomycetia;o__Planctomycetales;f__Planctomycetaceae;g__;s__	79.02	0	0	medium	593	109334	9642922	16261.3	57.06	23418	13866	127	259	0.0398828	0.00951602	0.0307063	0.00103341
AQK-20-0-3f_metabat_bin.176_sub.contigs	d__Bacteria;p__Planctomycetota;c__Planctomycetia;o__Planctomycetales;f__Planctomycetaceae;g__;s__	94.44	1.67	50	high	726	89927	7640828	10524.6	62.42	15639	8243	149	317	0.0351719	0.0255679	0.0374685	0.00897446
AQK-20-0-3f_metabat_bin.251_sub.contigs	d__Bacteria;p__Planctomycetota;c__Planctomycetia;o__Planctomycetales;f__Planctomycetaceae;g__;s__	93.33	0	0	high	91	396542	7256564	79742.5	62.64	193007	81158	14	30	0.0556268	0.00170307	0.00344458	0.000685575
AYK-20-2-3f_metabat_bin.111.contigs	d__Bacteria;p__Planctomycetota;c__Planctomycetia;o__Planctomycetales;f__Planctomycetaceae;g__;s__	98.81	0.56	0	high	236	272792	9087500	38506.4	55.32	73343	38394	39	80	0.00947432	0.017086	0.0192808	0.00358382
AQK-20-0-3f_metabat_bin.214.contigs	d__Bacteria;p__Planctomycetota;c__Planctomycetia;o__Planctomycetales;f__Planctomycetaceae;g__Gimesia;s__	92.22	1.11	0	high	629	57353	6221832	9891.62	51.41	13357	7279	140	300	0.0218524	0.0011404	0.00052904	0.000401433
AQK-20-0-3f_metabat_bin.264_sub.contigs	d__Bacteria;p__Planctomycetota;c__Planctomycetia;o__Planctomycetales;f__Planctomycetaceae;g__JABISG01;s__	68.25	0	0	medium	902	22529	5417196	6005.76	58.29	6677	4649	280	527	0.016552	0.0227469	0.0265804	0.00627553
AQK-20-0-3f_metabat_bin.389.contigs	d__Bacteria;p__Planctomycetota;c__Planctomycetia;o__Planctomycetales;f__Planctomycetaceae;g__JABMPE01;s__	96.48	1.15	0	high	298	177371	7887826	26469.2	56.83	43241	23865	56	116	0.0188998	0.00121287	0.000811101	0.000374822
AQK-20-0-3f_concoct_bin.140_sub.contigs	d__Bacteria;p__Planctomycetota;c__Planctomycetia;o__Planctomycetales;f__Planctomycetaceae;g__S139-18;s__	95.51	5.62	0	medium	640	72659	7484118	11693.9	59.43	16563	9886	132	277	0.0125851	0.00231989	0.00384513	0.000467952
AQK-20-0-3f_metabat_bin.123_sub.contigs	d__Bacteria;p__Planctomycetota;c__UBA11346;o__UBA11346;f__UBA11346;g__;s__	93.73	0	0	high	34	534624	4738893	139379	53.95	261284	192638	7	12	0.282832	0.00779288	0.0161347	0.00223631
AQK-20-0-3f_metabat_bin.160.contigs	d__Bacteria;p__Planctomycetota;c__UBA11346;o__UBA11346;f__UBA11346;g__;s__	90.32	2.15	0	high	84	327677	4717803	56164.3	69.69	91319	51575	14	32	0.129953	0.0945147	0.0948883	0.039007
AQK-20-0-3f_metabat_bin.198.contigs	d__Bacteria;p__Planctomycetota;c__UBA11346;o__UBA11346;f__UBA11346;g__;s__	89.25	5.56	14.29	medium	226	164396	5742431	25409	69.78	37182	22075	44	94	0.0506489	0.0469173	0.0476161	0.0179331
AQK-20-0-3f_metabat_bin.143.contigs	d__Bacteria;p__Planctomycetota;c__UBA1135;o__UBA1135;f__GCA-002686595;g__;s__	89.25	6.01	0	medium	308	139872	7574479	24592.5	72.34	44909	22475	55	116	0.605846	0.039104	0.0419111	0.0108331
AQK-20-0-3f_metabat_bin.340.contigs	d__Bacteria;p__Planctomycetota;c__UBA1135;o__UBA1135;f__GCA-002686595;g__Pla163;s__	95.7	3.23	0	high	134	239930	4546463	33928.8	70.42	62054	37136	24	48	0.157951	0.0571008	0.0551162	0.0178045
AQK-20-0-3f_metabat_bin.215.contigs	d__Bacteria;p__Planctomycetota;c__UBA1135;o__UBA1135;f__GCA-002686595;g__Pla86;s__	95.7	2.69	33.33	high	326	97646	5363776	16453.3	73.41	29349	13960	60	127	0.135293	0.0226173	0.0376053	0.00374519
AYK-20-2-3f_metabat_bin.37.contigs	d__Bacteria;p__Planctomycetota;c__UBA1135;o__UBA1135;f__UBA1135;g__GCA-2746235;s__	95.16	0	0	high	54	211053	3055990	56592.4	58.69	100551	54133	11	22	0.0195541	0.0718137	0.087149	0.0167693
AYK-20-3-3f_concoct_bin.138.contigs	d__Bacteria;p__Planctomycetota;c__UBA1135;o__UBA1135;f__UBA1135;g__GCA-2746235;s__	76.64	1.08	100	medium	505	28434	2575153	5099.31	58.54	5838	3820	137	274	0.0221308	0.0636116	0.0410503	0.0237804
AQK-20-0-3f_metabat_bin.301_sub.contigs	d__Bacteria;p__Proteobacteria;c__Alphaproteobacteria;o__Bin65;f__Bin65;g__;s__	74.14	8.62	15.79	medium	199	70152	3089416	15524.7	67.61	22804	13670	39	83	0.107387	0.0901606	0.076431	0.0452578
AQK-20-0-3f_metabat_bin.172.contigs	d__Bacteria;p__Proteobacteria;c__Alphaproteobacteria;o__Bin95;f__Bin95;g__;s__	95.36	1.99	20	high	197	222917	4994290	25351.7	62.69	43878	22499	36	74	0.0980542	0.0455118	0.0360645	0.0197848
AYK-20-2-3f_metabat_bin.165.contigs	d__Bacteria;p__Proteobacteria;c__Alphaproteobacteria;o__Bin95;f__Bin95;g__;s__	82.17	1.25	80	medium	714	30719	4138334	5795.99	62.51	6515	4416	201	397	0.11504	0.0610815	0.0476833	0.0271557
AYK-21-1-3f_metabat_bin.111.contigs	d__Bacteria;p__Proteobacteria;c__Alphaproteobacteria;o__Bin95;f__Bin95;g__;s__	85.98	1.99	50	medium	460	75838	4732295	10287.6	62.77	13254	8152	106	217	0.108697	0.0542804	0.0438583	0.0204127
AYK-19-4-3f_metabat_bin.17.contigs	d__Bacteria;p__Proteobacteria;c__Alphaproteobacteria;o__Caulobacterales;f__Caulobacteraceae;g__Brevundimonas;s__	80.36	3.33	76.47	medium	76	136060	2245738	29549.2	67.29	45202	26600	15	31	0.0754258	0.234184	0.159841	0.0988867
AYK-21-3-3f_metabat_bin.37_sub.contigs	d__Bacteria;p__Proteobacteria;c__Alphaproteobacteria;o__Caulobacterales;f__Caulobacteraceae;g__Brevundimonas;s__	68.06	1.88	58.33	medium	364	18053	1965355	5399.33	67.28	5895	4004	106	209	0.0728499	0.190575	0.152646	0.0906426
AYK-20-1-3f_metabat_bin.66.contigs	d__Bacteria;p__Proteobacteria;c__Alphaproteobacteria;o__Caulobacterales;f__Caulobacteraceae;g__Brevundimonas;s__Brevundimonas abyssalis	81.29	5.14	36.36	medium	381	29900	2294706	6022.85	68.78	7090	4432	107	211	0.0657443	0.307941	0.130815	0.0801775
AYK-21-1-0.22f_metabat_bin.52.contigs	d__Bacteria;p__Proteobacteria;c__Alphaproteobacteria;o__Caulobacterales;f__Caulobacteraceae;g__Brevundimonas;s__Brevundimonas sp003248925	79.34	4.68	71.43	medium	386	27806	2523820	6538.39	69.76	7747	4836	102	206	0.068808	0.191677	0.127111	0.076539
AYK-21-2-0.22f_concoct_bin.142.contigs	d__Bacteria;p__Proteobacteria;c__Alphaproteobacteria;o__Caulobacterales;f__Caulobacteraceae;g__Brevundimonas;s__Brevundimonas sp003248925	78.94	2.82	50	medium	582	17104	2474717	4252.09	69.37	4560	3155	173	335	0.0734133	0.203785	0.133272	0.0881509
AYK-21-1-0.22f_metabat_bin.1.contigs	d__Bacteria;p__Proteobacteria;c__Alphaproteobacteria;o__Caulobacterales;f__Caulobacteraceae;g__Brevundimonas;s__Brevundimonas sp003938605	97.73	3.97	19.05	high	99	163848	3414458	34489.5	67.16	53122	35787	21	40	0.0433668	0.138191	0.0860994	0.0503769
AYK-21-3-3f_concoct_bin.108.contigs	d__Bacteria;p__Proteobacteria;c__Alphaproteobacteria;o__Caulobacterales;f__Caulobacteraceae;g__Brevundimonas;s__Brevundimonas sp003938605	94.63	3.83	31.82	high	267	76991	3441722	12890.3	66.74	18587	10312	55	114	0.0452751	0.14509	0.0889341	0.0549539
AYK-21-4-0.22f_metabat_bin.2.contigs	d__Bacteria;p__Proteobacteria;c__Alphaproteobacteria;o__Caulobacterales;f__Caulobacteraceae;g__Brevundimonas;s__Brevundimonas sp003938605	70.69	2.97	26.67	medium	502	17660	2541586	5062.92	67.02	5493	3920	162	300	0.0589116	0.191949	0.116444	0.0671636
AYK-21-4-3f_metabat_bin.84.contigs	d__Bacteria;p__Proteobacteria;c__Alphaproteobacteria;o__Caulobacterales;f__Caulobacteraceae;g__Brevundimonas;s__Brevundimonas sp003938605	99.35	1.72	11.11	high	108	127886	3428741	31747.6	67.08	51398	26285	21	45	0.0517726	0.165009	0.100475	0.0703856
AYK-20-1-3f_metabat_bin.194.contigs	d__Bacteria;p__Proteobacteria;c__Alphaproteobacteria;o__Caulobacterales;f__Caulobacteraceae;g__Phenylobacterium;s__	60.56	3.39	37.5	medium	474	17338	2229009	4702.55	68.53	4929	3462	150	285	0.0691855	0.209659	0.247431	0.0733161
WSX-20-0-0.22+3f_metabat_bin.187.contigs	d__Bacteria;p__Proteobacteria;c__Alphaproteobacteria;o__Caulobacterales;f__Hyphomonadaceae;g__;s__	55.39	3.63	21.74	medium	311	58502	1785545	5741.3	62.87	6124	4186	84	172	0.0591098	0.138601	0.124253	0.22732
AQK-20-2-0.22+3f_concoct_bin.7.contigs	d__Bacteria;p__Proteobacteria;c__Alphaproteobacteria;o__Caulobacterales;f__Hyphomonadaceae;g__Henriciella;s__	76.88	2.96	52.94	medium	368	35265	2480376	6740.15	54.45	9003	5112	86	175	0.22551	0.179869	0.0635232	0.0249086
AYK-20-1-3f_concoct_bin.30.contigs	d__Bacteria;p__Proteobacteria;c__Alphaproteobacteria;o__Caulobacterales;f__Hyphomonadaceae;g__Henriciella;s__	74.95	3.35	45.45	medium	509	22838	2134714	4193.94	54.75	4514	3147	151	295	0.256124	0.183398	0.0686705	0.0265086
AYK-20-2-0.22f_metabat_bin.125.contigs	d__Bacteria;p__Proteobacteria;c__Alphaproteobacteria;o__Caulobacterales;f__Hyphomonadaceae;g__Henriciella;s__	93.83	3.52	18.75	high	212	168259	2972884	14023	54.56	21480	10829	34	83	0.171766	0.174411	0.066295	0.0285212
AYK-20-2-3f_metabat_bin.14.contigs	d__Bacteria;p__Proteobacteria;c__Alphaproteobacteria;o__Caulobacterales;f__Hyphomonadaceae;g__Henriciella;s__	93.78	0.49	50	high	169	166672	2762151	16344.1	54.65	24324	12637	29	67	0.186425	0.133498	0.0467662	0.0188395
AYK-20-2-3f_metabat_bin.229.contigs	d__Bacteria;p__Proteobacteria;c__Alphaproteobacteria;o__Caulobacterales;f__Hyphomonadaceae;g__Henriciella;s__	81.25	4.86	20.59	medium	449	30932	2624637	5845.52	60.35	6860	4267	122	245	0.0547527	0.145097	0.220536	0.0668314
AYK-20-3-3f_metabat_bin.6.contigs	d__Bacteria;p__Proteobacteria;c__Alphaproteobacteria;o__Caulobacterales;f__Hyphomonadaceae;g__Henriciella;s__	87.04	0.97	66.67	medium	245	96181	2718013	11093.9	54.61	16280	8268	46	105	0.188177	0.139083	0.0514073	0.0206259
AQK-20-0-3f_concoct_bin.155.contigs	d__Bacteria;p__Proteobacteria;c__Alphaproteobacteria;o__Caulobacterales;f__Hyphomonadaceae;g__Hyphomonas;s__	99.84	2.22	22.22	high	170	119203	3379344	19878.5	61.05	36906	18518	29	60	0.143532	0.234856	0.387478	0.71977
AQK-20-1-0.22+3f_metabat_bin.94.contigs	d__Bacteria;p__Proteobacteria;c__Alphaproteobacteria;o__Caulobacterales;f__Hyphomonadaceae;g__Hyphomonas;s__	81.55	2	0	medium	78	170567	2749897	35255.1	60.67	97213	40091	11	23	0.761762	0.38544	1.11491	0.0706076
AYK-20-2-3f_metabat_bin.57_sub.contigs	d__Bacteria;p__Proteobacteria;c__Alphaproteobacteria;o__Caulobacterales;f__Hyphomonadaceae;g__Hyphomonas;s__	96.43	0.49	0	high	28	918343	3150183	112507	60.86	446131	223812	3	5	0.122134	0.0896121	0.111068	0.362653
AYK-20-3-3f_concoct_bin.144.contigs	d__Bacteria;p__Proteobacteria;c__Alphaproteobacteria;o__Caulobacterales;f__Hyphomonadaceae;g__Hyphomonas;s__	87.35	2.1	27.27	medium	417	40677	2842247	6815.94	61.25	8564	5110	98	205	0.0917588	0.120748	0.0825417	0.880674
AYK-21-2-3f_metabat_bin.110_sub.contigs	d__Bacteria;p__Proteobacteria;c__Alphaproteobacteria;o__Caulobacterales;f__Hyphomonadaceae;g__Hyphomonas;s__	87.89	4.2	9.09	medium	716	41590	3660961	5113.07	59.45	5435	3552	197	407	0.232361	0.21061	0.391911	0.442658
JYH-20-3-0.22+3f_metabat_bin.161.contigs	d__Bacteria;p__Proteobacteria;c__Alphaproteobacteria;o__Caulobacterales;f__Hyphomonadaceae;g__Hyphomonas;s__	96.32	0.1	100	high	115	199532	2899504	25213.1	60.68	40762	24607	21	44	0.466524	0.0674063	0.896368	0.0600186
JYH-21-1-0.22+3f_metabat_bin.54.contigs	d__Bacteria;p__Proteobacteria;c__Alphaproteobacteria;o__Caulobacterales;f__Hyphomonadaceae;g__Hyphomonas;s__	82.52	0.24	0	medium	42	198081	2652562	63156.2	60.65	121564	71099	9	16	0.517691	0.101985	0.91582	0.0988321
JYH-21-2-0.22+3f_metabat_bin.145.contigs	d__Bacteria;p__Proteobacteria;c__Alphaproteobacteria;o__Caulobacterales;f__Hyphomonadaceae;g__Hyphomonas;s__	92.42	0.31	33.33	high	60	213089	3074472	51241.2	60.51	113950	49500	11	21	0.473212	0.0723955	0.808831	0.0663503
JYH-21-3-0.22+3f_metabat_bin.27.contigs	d__Bacteria;p__Proteobacteria;c__Alphaproteobacteria;o__Caulobacterales;f__Hyphomonadaceae;g__Hyphomonas;s__	89.83	0.24	0	medium	36	207304	2580419	71678.3	60.78	141390	82909	8	14	0.639816	0.0886737	1.03273	0.0710428
AYK-20-2-3f_metabat_bin.222.contigs	d__Bacteria;p__Proteobacteria;c__Alphaproteobacteria;o__Caulobacterales;f__Hyphomonadaceae;g__UBA5336;s__	95.98	4.46	25	high	166	184832	3307667	19925.7	61.62	32492	18043	31	63	0.0355494	0.0981879	0.0602966	0.0523891
AYK-20-2-3f_metabat_bin.48.contigs	d__Bacteria;p__Proteobacteria;c__Alphaproteobacteria;o__Caulobacterales;f__Hyphomonadaceae;g__UBA5336;s__	94.6	2.48	7.69	high	256	80364	3196996	12488.3	61.34	19762	10702	49	104	0.0314156	0.0806341	0.064463	0.04124
AYK-20-3-3f_metabat_bin.93.contigs	d__Bacteria;p__Proteobacteria;c__Alphaproteobacteria;o__Caulobacterales;f__Hyphomonadaceae;g__UBA5336;s__	86.64	4.24	14.29	medium	406	33041	2932192	7222.15	61.34	8644	5427	102	209	0.0357362	0.0867032	0.0708646	0.0450477
AYK-20-1-3f_metabat_bin.99_sub.contigs	d__Bacteria;p__Proteobacteria;c__Alphaproteobacteria;o__Caulobacterales;f__Maricaulaceae;g__Hyphobacterium;s__	92.08	1.66	63.64	high	165	108565	2429554	14724.6	59.4	23013	13370	32	67	0.0679884	0.393416	0.0817308	0.330464
AYK-20-2-0.22f_metabat_bin.63.contigs	d__Bacteria;p__Proteobacteria;c__Alphaproteobacteria;o__Caulobacterales;f__Maricaulaceae;g__Hyphobacterium;s__	84.84	1.41	45.45	medium	191	90033	2371469	12416.1	59.42	18396	11220	39	80	0.0811151	0.405418	0.0962079	0.337415
AYK-20-2-3f_metabat_bin.92_sub.contigs	d__Bacteria;p__Proteobacteria;c__Alphaproteobacteria;o__Caulobacterales;f__Maricaulaceae;g__Hyphobacterium;s__	82.91	1.59	75	medium	209	98908	2390722	11438.9	59.3	18971	8549	36	81	0.0659524	0.170531	0.0742136	0.0689497
AYK-20-3-0.22f_concoct_bin.94.contigs	d__Bacteria;p__Proteobacteria;c__Alphaproteobacteria;o__Caulobacterales;f__Maricaulaceae;g__Hyphobacterium;s__	93.21	5.24	74.19	medium	196	110469	2451880	12509.6	59.52	21605	12151	34	74	0.0820607	0.390011	0.0940706	0.32218
AYK-20-3-3f_metabat_bin.149_sub.contigs	d__Bacteria;p__Proteobacteria;c__Alphaproteobacteria;o__Caulobacterales;f__Maricaulaceae;g__Hyphobacterium;s__	89.1	3.01	67.86	medium	167	112769	2333166	13971.1	59.46	20216	11221	32	70	0.0687472	0.414678	0.080603	0.354736
AYK-21-1-0.22f_metabat_bin.53.contigs	d__Bacteria;p__Proteobacteria;c__Alphaproteobacteria;o__Caulobacterales;f__Maricaulaceae;g__Hyphobacterium;s__	95.41	2.82	58.33	high	260	47418	2449834	9422.44	59.47	12455	7360	61	126	0.0676363	0.390452	0.082284	0.326719
AYK-21-1-3f_metabat_bin.17.contigs	d__Bacteria;p__Proteobacteria;c__Alphaproteobacteria;o__Caulobacterales;f__Maricaulaceae;g__Hyphobacterium;s__	94	3.79	60.87	high	191	60391	2510020	13141.5	59.45	20532	11566	38	80	0.0837822	0.385547	0.0967372	0.320537
AYK-21-2-0.22f_metabat_bin.68_sub.contigs	d__Bacteria;p__Proteobacteria;c__Alphaproteobacteria;o__Caulobacterales;f__Maricaulaceae;g__Hyphobacterium;s__	82.79	1.55	50	medium	332	43068	2107174	6346.91	59.52	7239	4690	89	182	0.0814421	0.468901	0.0967866	0.398471
AYK-21-2-3f_metabat_bin.103.contigs	d__Bacteria;p__Proteobacteria;c__Alphaproteobacteria;o__Caulobacterales;f__Maricaulaceae;g__Hyphobacterium;s__	93.09	2.68	58.82	high	182	106111	2484617	13651.7	59.51	19761	11355	33	74	0.0824821	0.412876	0.104746	0.334281
AYK-21-3-0.22f_metabat_bin.71.contigs	d__Bacteria;p__Proteobacteria;c__Alphaproteobacteria;o__Caulobacterales;f__Maricaulaceae;g__Hyphobacterium;s__	75.06	2.11	37.5	medium	355	20207	1805386	5085.59	59.68	5604	3813	111	209	0.086651	0.547851	0.104102	0.464533
AYK-21-3-3f_metabat_bin.88.contigs	d__Bacteria;p__Proteobacteria;c__Alphaproteobacteria;o__Caulobacterales;f__Maricaulaceae;g__Hyphobacterium;s__	94.46	0.57	16.67	high	155	80340	2419788	15611.5	59.52	28667	14088	26	54	0.0653423	0.372311	0.0735729	0.308652
AYK-21-4-0.22f_metabat_bin.101.contigs	d__Bacteria;p__Proteobacteria;c__Alphaproteobacteria;o__Caulobacterales;f__Maricaulaceae;g__Hyphobacterium;s__	90.4	0.13	66.67	high	295	30473	2279384	7726.73	59.61	9368	6263	77	151	0.0697688	0.428111	0.0862946	0.365127
AYK-21-4-3f_metabat_bin.75.contigs	d__Bacteria;p__Proteobacteria;c__Alphaproteobacteria;o__Caulobacterales;f__Maricaulaceae;g__Hyphobacterium;s__	90.8	2.42	50	high	176	73848	2458397	13968.2	59.45	20888	11894	33	72	0.0704332	0.386635	0.0820738	0.318194
WSX-20-0-0.22+3f_metabat_bin.73.contigs	d__Bacteria;p__Proteobacteria;c__Alphaproteobacteria;o__Caulobacterales;f__Maricaulaceae;g__Hyphobacterium;s__	92.67	0.57	33.33	high	165	77998	2354193	14267.8	59.46	20416	12762	34	71	0.0819998	0.418251	0.100169	0.379365
AYK-20-1-3f_metabat_bin.119.contigs	d__Bacteria;p__Proteobacteria;c__Alphaproteobacteria;o__Caulobacterales;f__Maricaulaceae;g__Litorimonas;s__	72.12	0.39	40	medium	398	24019	2135778	5366.28	55.75	5730	4006	116	230	0.0355796	0.130274	0.0753558	0.0366927
AYK-20-2-3f_metabat_bin.26.contigs	d__Bacteria;p__Proteobacteria;c__Alphaproteobacteria;o__Caulobacterales;f__Maricaulaceae;g__Litorimonas;s__	99.08	0	0	high	43	404729	2826349	65729	55.71	125930	49593	8	17	0.0223084	0.0983299	0.0582961	0.0230803
AYK-20-3-0.22f_metabat_bin.67.contigs	d__Bacteria;p__Proteobacteria;c__Alphaproteobacteria;o__Caulobacterales;f__Maricaulaceae;g__Litorimonas;s__	96.97	0.18	50	high	101	162768	2822723	27947.8	55.67	38741	25407	22	45	0.0206354	0.0973211	0.0583903	0.0222872
AYK-20-3-3f_metabat_bin.255.contigs	d__Bacteria;p__Proteobacteria;c__Alphaproteobacteria;o__Caulobacterales;f__Maricaulaceae;g__Litorimonas;s__	99.08	0.08	0	high	46	404729	2912713	63319.8	55.6	127617	50855	8	17	0.0204165	0.116177	0.0727442	0.0260021
AYK-20-2-3f_metabat_bin.73_sub.contigs	d__Bacteria;p__Proteobacteria;c__Alphaproteobacteria;o__Caulobacterales;f__Maricaulaceae;g__Maricaulis;s__	92.42	0.3	33.33	high	177	83066	2610096	14746.3	66.02	22411	12625	35	74	0.07585	0.182407	0.110737	0.075326
AYK-21-1-0.22f_concoct_bin.129_sub.contigs	d__Bacteria;p__Proteobacteria;c__Alphaproteobacteria;o__Caulobacterales;f__Maricaulaceae;g__Maricaulis;s__	67.7	1.99	33.33	medium	539	14413	2061687	3825.02	65.87	4024	2888	171	324	0.0927808	0.222909	0.131193	0.0910252
AYK-21-1-3f_concoct_bin.62_sub.contigs	d__Bacteria;p__Proteobacteria;c__Alphaproteobacteria;o__Caulobacterales;f__Maricaulaceae;g__Maricaulis;s__	84	9.25	33.33	medium	359	107370	2732920	7612.59	65.74	10423	5412	74	164	0.0659515	0.165169	0.0981784	0.0672553
AQK-20-0-3f_metabat_bin.246.contigs	d__Bacteria;p__Proteobacteria;c__Alphaproteobacteria;o__Caulobacterales;f__Maricaulaceae;g__Marinicauda;s__	95.94	5.79	29.63	medium	17	519151	2783228	163719	54.62	270991	161666	4	8	0.11596	0.0762402	0.061188	0.0443326
AYK-19-4-0.22f_metabat_bin.56.contigs	d__Bacteria;p__Proteobacteria;c__Alphaproteobacteria;o__Caulobacterales;f__Maricaulaceae;g__Oceanicaulis;s__	96.13	1.48	40	high	247	59700	3229716	13075.8	66.13	18575	10905	52	108	0.0643139	5.10804	0.103292	0.141184
AYK-20-1-0.22f_concoct_bin.19.contigs	d__Bacteria;p__Proteobacteria;c__Alphaproteobacteria;o__Caulobacterales;f__Maricaulaceae;g__Oceanicaulis;s__	97.95	8.23	82.61	medium	634	100423	5007657	7898.51	64.07	14032	5959	97	230	0.0242995	1.57665	0.0391146	0.0441157
AYK-20-1-3f_metabat_bin.166.contigs	d__Bacteria;p__Proteobacteria;c__Alphaproteobacteria;o__Caulobacterales;f__Maricaulaceae;g__Oceanicaulis;s__	95.7	2.23	76.92	high	283	93688	3387817	11971.1	65.68	17110	9827	57	124	0.06566	4.56325	0.107801	0.128782
AYK-20-2-0.22f_metabat_bin.81.contigs	d__Bacteria;p__Proteobacteria;c__Alphaproteobacteria;o__Caulobacterales;f__Maricaulaceae;g__Oceanicaulis;s__	92.17	1.62	22.22	high	176	89965	2651921	15067.7	65.37	21447	11990	36	77	0.0516607	0.273166	0.100863	0.147542
AYK-20-2-3f_metabat_bin.244.contigs	d__Bacteria;p__Proteobacteria;c__Alphaproteobacteria;o__Caulobacterales;f__Maricaulaceae;g__Oceanicaulis;s__	84.11	2.82	50	medium	153	87363	2626576	17167.2	65.28	27084	15964	32	62	0.0526753	0.283221	0.102153	0.146411
AYK-20-3-0.22f_concoct_bin.80.contigs	d__Bacteria;p__Proteobacteria;c__Alphaproteobacteria;o__Caulobacterales;f__Maricaulaceae;g__Oceanicaulis;s__	94.98	6.59	83.78	medium	472	67286	4300636	9111.52	64.46	15244	7447	78	181	0.0329611	2.50276	0.0508615	0.0647478
AYK-21-1-0.22f_metabat_bin.75.contigs	d__Bacteria;p__Proteobacteria;c__Alphaproteobacteria;o__Caulobacterales;f__Maricaulaceae;g__Oceanicaulis;s__	93.01	0.65	50	high	227	78369	3183897	14026	66.11	20090	10972	45	98	0.0570816	5.15926	0.088653	0.120989
AYK-21-1-0.22f_metabat_bin.87.contigs	d__Bacteria;p__Proteobacteria;c__Alphaproteobacteria;o__Caulobacterales;f__Maricaulaceae;g__Oceanicaulis;s__	91.8	2.63	33.33	high	95	234316	2858165	30085.9	64.87	50886	25745	17	37	0.0451184	0.239706	0.0819343	0.119406
AYK-21-1-3f_metabat_bin.120.contigs	d__Bacteria;p__Proteobacteria;c__Alphaproteobacteria;o__Caulobacterales;f__Maricaulaceae;g__Oceanicaulis;s__	91.88	1.95	28.57	high	89	186625	2754847	30953.3	65.15	49127	29493	18	36	0.0484932	0.266358	0.0969758	0.138718
AYK-21-2-0.22f_metabat_bin.14.contigs	d__Bacteria;p__Proteobacteria;c__Alphaproteobacteria;o__Caulobacterales;f__Maricaulaceae;g__Oceanicaulis;s__	89.14	2.61	27.27	medium	268	48136	2702408	10083.6	65.22	13523	8046	67	132	0.0517667	0.268787	0.10305	0.144618
AYK-21-2-3f_concoct_bin.85.contigs	d__Bacteria;p__Proteobacteria;c__Alphaproteobacteria;o__Caulobacterales;f__Maricaulaceae;g__Oceanicaulis;s__	90.8	3.35	33.33	high	137	118703	2668194	19475.9	65.16	32800	16766	25	53	0.0530854	0.26105	0.0998291	0.130567
AYK-21-2-3f_metabat_bin.37.contigs	d__Bacteria;p__Proteobacteria;c__Alphaproteobacteria;o__Caulobacterales;f__Maricaulaceae;g__Oceanicaulis;s__	94.91	4.81	48.57	high	315	82729	3391823	10767.7	65.73	15179	8486	68	142	0.197898	4.50965	0.286174	0.151156
AYK-21-3-0.22f_metabat_bin.90.contigs	d__Bacteria;p__Proteobacteria;c__Alphaproteobacteria;o__Caulobacterales;f__Maricaulaceae;g__Oceanicaulis;s__	92.8	4.95	79.17	high	361	92593	3524702	9763.72	65.54	13214	7464	74	161	0.0601601	4.06115	0.0992584	0.126296
AYK-21-3-3f_metabat_bin.69.contigs	d__Bacteria;p__Proteobacteria;c__Alphaproteobacteria;o__Caulobacterales;f__Maricaulaceae;g__Oceanicaulis;s__	92.1	4.11	63.16	high	388	89352	3674667	9470.79	65.26	14081	6879	70	166	0.0619965	3.56245	0.0964936	0.117597
AYK-21-4-0.22f_concoct_bin.139.contigs	d__Bacteria;p__Proteobacteria;c__Alphaproteobacteria;o__Caulobacterales;f__Maricaulaceae;g__Oceanicaulis;s__	50.18	2.27	50	medium	461	13920	1628124	3531.72	65.33	3627	2770	158	288	0.0679663	0.433702	0.150314	0.234301
AYK-21-4-0.22f_metabat_bin.44.contigs	d__Bacteria;p__Proteobacteria;c__Alphaproteobacteria;o__Caulobacterales;f__Maricaulaceae;g__Oceanicaulis;s__	93.96	3.37	85	high	352	73826	3847338	10929.9	65.1	17452	8431	65	141	0.0530545	3.18993	0.0857554	0.117601
AYK-21-4-3f_concoct_bin.135.contigs	d__Bacteria;p__Proteobacteria;c__Alphaproteobacteria;o__Caulobacterales;f__Maricaulaceae;g__Oceanicaulis;s__	96.31	9.97	46.67	medium	453	88851	4181313	9230.27	64.89	15548	7258	76	174	0.0367242	2.71287	0.0559278	0.0720221
WSX-20-0-0.22+3f_concoct_bin.52.contigs	d__Bacteria;p__Proteobacteria;c__Alphaproteobacteria;o__Caulobacterales;f__Parvularculaceae;g__;s__	86.14	3.6	46.15	medium	391	36970	2674495	6840.14	65.55	9548	5003	90	187	0.0503242	0.110871	0.084619	0.104755
WSX-20-0-0.22+3f_metabat_bin.128_sub.contigs	d__Bacteria;p__Proteobacteria;c__Alphaproteobacteria;o__Caulobacterales;f__Parvularculaceae;g__Aquisalinus;s__	58.7	7.47	12.5	medium	522	18079	2433691	4662.24	59.8	4891	3474	167	315	0.0404832	0.0791146	0.0847121	0.0995839
WSX-20-0-0.22+3f_metabat_bin.202.contigs	d__Bacteria;p__Proteobacteria;c__Alphaproteobacteria;o__Caulobacterales;f__Parvularculaceae;g__Aquisalinus;s__	91.11	5	25	medium	172	163440	2939349	17089.2	62.47	27043	15651	30	65	0.0425528	0.101486	0.0825817	0.164178
AQK-20-0-3f_metabat_bin.364.contigs	d__Bacteria;p__Proteobacteria;c__Alphaproteobacteria;o__Caulobacterales;f__Parvularculaceae;g__Marinicaulis;s__	94.37	5.93	13.64	medium	172	114063	3166091	18407.5	53.97	30766	15836	29	64	0.222043	0.0381933	0.0319431	0.014872
AQK-20-0-3f_metabat_bin.365.contigs	d__Bacteria;p__Proteobacteria;c__Alphaproteobacteria;o__Caulobacterales;f__Parvularculaceae;g__Marinicaulis;s__	86.7	1.23	0	medium	17	643094	2694156	158480	56.44	342603	196844	3	5	0.112098	0.0473179	0.0384811	0.0199627
AYK-20-2-3f_metabat_bin.220.contigs	d__Bacteria;p__Proteobacteria;c__Alphaproteobacteria;o__Caulobacterales;f__Parvularculaceae;g__Marinicaulis;s__	96.17	1.43	0	high	62	255776	3190083	51453	60.71	104316	50908	11	21	0.0567137	0.112535	0.0665138	0.0465857
AYK-20-3-3f_metabat_bin.183.contigs	d__Bacteria;p__Proteobacteria;c__Alphaproteobacteria;o__Caulobacterales;f__Parvularculaceae;g__Marinicaulis;s__	98.57	1.43	0	high	69	304984	3375641	48922.3	60.7	131013	61562	9	18	0.105543	0.122213	0.105954	0.050889
AQK-20-0-3f_metabat_bin.120.contigs	d__Bacteria;p__Proteobacteria;c__Alphaproteobacteria;o__DSM-16000;f__Inquilinaceae;g__;s__	99.13	0.44	0	high	46	264154	3257346	70811.9	66.09	139158	74289	9	18	0.108846	0.106433	0.132469	0.0494991
AQK-20-0-3f_concoct_bin.179_sub.contigs	d__Bacteria;p__Proteobacteria;c__Alphaproteobacteria;o__JACAEB01;f__JACAEB01;g__;s__	93.7	9.4	2.86	medium	133	167768	3479970	26165.2	61.32	68754	23840	18	39	0.266453	0.0550598	0.0440247	0.0269772
AQK-20-0-3f_metabat_bin.145_sub.contigs	d__Bacteria;p__Proteobacteria;c__Alphaproteobacteria;o__Kiloniellales;f__DSM-21159;g__;s__	84.37	4.49	64.71	medium	435	43521	2892073	6648.44	66.15	7825	4845	109	228	0.159554	0.102153	0.0775449	0.0472384
AQK-20-0-3f_metabat_bin.121.contigs	d__Bacteria;p__Proteobacteria;c__Alphaproteobacteria;o__Kiloniellales;f__JACOMY01;g__;s__	86.09	2.03	0	medium	105	187640	3915541	37290.9	70.04	60097	39912	20	39	0.0801234	0.0926576	0.0729556	0.0406461
WSX-19-0-0.22+3f_concoct_bin.16_sub.contigs	d__Bacteria;p__Proteobacteria;c__Alphaproteobacteria;o__Kiloniellales;f__Rhodovibrionaceae;g__Rhodovibrio;s__	58.8	3.91	0	medium	516	18138	2021765	3918.15	68.85	4082	2939	161	308	0.0964179	0.177395	0.150403	0.242962
AQK-20-0-3f_metabat_bin.25.contigs	d__Bacteria;p__Proteobacteria;c__Alphaproteobacteria;o__Micavibrionales;f__Micavibrionaceae;g__;s__	77.18	0.43	0	medium	11	361557	1646040	149640	51.12	271962	139641	3	5	0.135626	0.13252	0.111096	0.0892389
AYK-20-3-0.22f_concoct_bin.32_sub.contigs	d__Bacteria;p__Proteobacteria;c__Alphaproteobacteria;o__Micavibrionales;f__Micavibrionaceae;g__GCA-2708415;s__	88.75	1.71	0	medium	265	31921	1760538	6643.54	43.17	8979	4997	69	136	0.039882	0.127223	0.0950034	0.050337
AYK-20-3-3f_metabat_bin.53.contigs	d__Bacteria;p__Proteobacteria;c__Alphaproteobacteria;o__Micavibrionales;f__Micavibrionaceae;g__GCA-2708415;s__	94.66	0.94	50	high	86	96252	2011272	23386.9	42.94	31857	20484	18	37	0.0140966	0.0808344	0.0381726	0.0195915
JYH-20-3-0.22+3f_metabat_bin.87.contigs	d__Bacteria;p__Proteobacteria;c__Alphaproteobacteria;o__Micavibrionales;f__Micavibrionaceae;g__GCA-2708415;s__	90.99	2.26	25	high	51	205289	2072539	40638	43.9	79350	42137	9	18	0.00554341	0.0190906	0.0893292	0.0073507
WSX-19-0-0.22+3f_metabat_bin.331.contigs	d__Bacteria;p__Proteobacteria;c__Alphaproteobacteria;o__Micavibrionales;f__Micavibrionaceae;g__UBA2638;s__	94.14	0.87	0	high	55	143702	2197649	39957.3	50.29	76766	31196	11	22	0.0349914	0.0864954	0.0755953	0.149373
AQK-20-0-3f_metabat_bin.253.contigs	d__Bacteria;p__Proteobacteria;c__Alphaproteobacteria;o__Minwuiales;f__Minwuiaceae;g__Minwuia;s__	87.5	2.46	90	medium	516	45866	3620107	7015.71	64.25	8489	5188	137	272	0.177281	0.0907411	0.0630466	0.0355934
AYK-19-4-0.22f_concoct_bin.18.contigs	d__Bacteria;p__Proteobacteria;c__Alphaproteobacteria;o__Minwuiales;f__Minwuiaceae;g__Minwuia;s__	83.15	3.81	78.57	medium	645	23408	3375975	5234.07	64.58	6225	3855	176	347	0.200124	0.101017	0.0701057	0.0409262
AYK-20-2-0.22f_metabat_bin.55.contigs	d__Bacteria;p__Proteobacteria;c__Alphaproteobacteria;o__Minwuiales;f__Minwuiaceae;g__Minwuia;s__	94.35	0.58	100	high	266	96860	3750574	14099.9	64.45	21772	11615	55	114	0.172439	0.0899108	0.0611228	0.035754
AYK-20-2-3f_concoct_bin.15.contigs	d__Bacteria;p__Proteobacteria;c__Alphaproteobacteria;o__Minwuiales;f__Minwuiaceae;g__Minwuia;s__	93.59	1.09	33.33	high	473	48023	3784539	8001.14	64.45	10840	6192	114	228	0.168698	0.0903611	0.0646449	0.0346406
AYK-21-1-0.22f_concoct_bin.3.contigs	d__Bacteria;p__Proteobacteria;c__Alphaproteobacteria;o__Minwuiales;f__Minwuiaceae;g__Minwuia;s__	69.62	1.49	66.67	medium	692	23002	2672948	3862.64	64.65	4061	2975	226	419	0.250459	0.127879	0.0852916	0.0479874
AYK-21-1-3f_metabat_bin.60.contigs	d__Bacteria;p__Proteobacteria;c__Alphaproteobacteria;o__Minwuiales;f__Minwuiaceae;g__Minwuia;s__	77.29	2.84	50	medium	618	26523	3142934	5085.65	64.45	5470	3842	192	365	0.213856	0.113829	0.0799817	0.0446602
AYK-21-3-3f_metabat_bin.73.contigs	d__Bacteria;p__Proteobacteria;c__Alphaproteobacteria;o__Oceanibaculales;f__Oceanibaculaceae;g__Oceanibaculum;s__	75.35	2.16	75	medium	566	32106	2982775	5269.92	64.31	5661	3736	161	325	0.0479442	0.118413	0.103811	0.0586611
AQK-20-0-3f_metabat_bin.326.contigs	d__Bacteria;p__Proteobacteria;c__Alphaproteobacteria;o__Parvibaculales;f__CGMCC-115125;g__Pyruvatibacter;s__	79.67	0.87	50	medium	79	110806	2438629	30868.7	59.75	47832	30495	17	33	0.0760705	0.0883201	0.0828916	0.0520874
AYK-19-4-0.22f_metabat_bin.112.contigs	d__Bacteria;p__Proteobacteria;c__Alphaproteobacteria;o__Parvibaculales;f__Parvibaculaceae;g__Parvibaculum;s__	97.83	0.43	0	high	21	1216945	3635357	173112	63.57	335690	202501	3	7	0.0361422	0.101021	0.063292	0.0411414
AYK-19-4-3f_metabat_bin.114.contigs	d__Bacteria;p__Proteobacteria;c__Alphaproteobacteria;o__Pelagibacterales;f__Pelagibacteraceae;g__Fonsibacter;s__	77	0.11	0	medium	127	48626	866181	6820.32	29.61	8396	5100	32	66	0.0063442	0.193058	0.00873448	0.00426647
AYK-21-3-0.22f_concoct_bin.59.contigs	d__Bacteria;p__Proteobacteria;c__Alphaproteobacteria;o__Pelagibacterales;f__Pelagibacteraceae;g__Fonsibacter;s__	66.08	2.84	18.18	medium	177	26183	853744	4823.41	29.78	5517	3682	50	98	0.0128972	0.248299	0.0704477	0.0180172
AYK-21-3-3f_metabat_bin.111_sub.contigs	d__Bacteria;p__Proteobacteria;c__Alphaproteobacteria;o__Pelagibacterales;f__Pelagibacteraceae;g__Fonsibacter;s__	75.83	6.4	15.38	medium	275	18028	1207469	4390.8	35.42	4472	3189	88	167	0.263855	0.226898	0.273076	0.0195822
JYH-21-1-0.22+3f_metabat_bin.120.contigs	d__Bacteria;p__Proteobacteria;c__Alphaproteobacteria;o__Pelagibacterales;f__Pelagibacteraceae;g__Pelagibacter;s__Pelagibacter ubique	80.17	1.51	33.33	medium	52	169742	1132392	21776.8	29.64	38137	18762	6	16	0.0942427	0.138204	0.227598	0.0773638
JYH-21-2-0.22+3f_metabat_bin.64_sub.contigs	d__Bacteria;p__Proteobacteria;c__Alphaproteobacteria;o__Pelagibacterales;f__Pelagibacteraceae;g__Pelagibacter;s__Pelagibacter ubique	86.97	1.58	20	medium	68	158101	1303408	19167.8	29.52	65391	12797	6	19	0.117818	0.118057	0.206256	0.0688353
JYH-21-3-0.22+3f_metabat_bin.115.contigs	d__Bacteria;p__Proteobacteria;c__Alphaproteobacteria;o__Pelagibacterales;f__Pelagibacteraceae;g__Pelagibacter;s__Pelagibacter ubique	88.95	1.42	0	medium	122	59835	1310417	10741.1	29.62	16219	7446	23	52	0.111989	0.145885	0.258139	0.0895395
AYK-21-4-0.22f_metabat_bin.69.contigs	d__Bacteria;p__Proteobacteria;c__Alphaproteobacteria;o__Reyranellales;f__Reyranellaceae;g__Reyranella;s__Reyranella massiliensis	94.07	2.99	12.5	high	424	128080	6013532	14182.9	64.92	20271	11523	81	178	0.0203288	0.0530019	0.0356606	0.0216093
AYK-21-4-3f_metabat_bin.103.contigs	d__Bacteria;p__Proteobacteria;c__Alphaproteobacteria;o__Reyranellales;f__Reyranellaceae;g__Reyranella;s__Reyranella massiliensis	96.97	5.13	0	medium	30	818254	5747623	191587	65.1	539981	233089	5	8	0.0250138	0.068041	0.043282	0.0294901
AQK-20-0-3f_metabat_bin.330.contigs	d__Bacteria;p__Proteobacteria;c__Alphaproteobacteria;o__Rhizobiales;f__Devosiaceae;g__Devosia_A;s__	72.7	0.7	50	medium	358	40762	3079948	8603.21	64	12516	6478	81	169	0.0641791	0.0741687	0.0689423	0.0374688
AQK-20-0-3f_metabat_bin.70_sub.contigs	d__Bacteria;p__Proteobacteria;c__Alphaproteobacteria;o__Rhizobiales;f__Devosiaceae;g__IH3;s__	80.02	1.65	66.67	medium	296	50474	2779015	9388.56	59.37	13137	7604	70	140	0.21757	0.081229	0.0805338	0.0446121
AYK-20-3-3f_concoct_bin.110_sub.contigs	d__Bacteria;p__Proteobacteria;c__Alphaproteobacteria;o__Rhizobiales;f__Devosiaceae;g__Maritalea;s__	80.58	2.53	36.36	medium	526	24766	2395324	4553.85	54.83	4993	3539	154	297	0.0361189	0.0850694	0.0720163	0.0385909
AYK-20-2-0.22f_metabat_bin.73.contigs	d__Bacteria;p__Proteobacteria;c__Alphaproteobacteria;o__Rhizobiales;f__Hyphomicrobiaceae;g__AWTP1-13;s__	91.25	5.45	3.85	medium	866	41659	6587432	7606.73	65.24	10264	5678	206	421	0.0146202	0.0306758	0.0269041	0.0131895
AYK-20-2-3f_metabat_bin.109.contigs	d__Bacteria;p__Proteobacteria;c__Alphaproteobacteria;o__Rhizobiales;f__Hyphomicrobiaceae;g__CAJQQK01;s__	83.9	2.12	28.57	medium	634	18373	3546290	5593.52	60.75	6403	4181	190	363	0.0286249	0.0534435	0.0437639	0.0239927
AQK-20-0-3f_metabat_bin.170.contigs	d__Bacteria;p__Proteobacteria;c__Alphaproteobacteria;o__Rhizobiales;f__Kaistiaceae;g__;s__	95.83	8.68	2.22	medium	585	239298	6629852	11333.1	61.69	19049	7660	68	211	0.0241247	0.020679	0.0196736	0.0102538
AQK-20-0-3f_metabat_bin.88.contigs	d__Bacteria;p__Proteobacteria;c__Alphaproteobacteria;o__Rhizobiales;f__Kaistiaceae;g__;s__	91.77	1.79	0	high	153	210336	5039073	32935.1	65.65	87995	39705	19	40	0.0539388	0.0337937	0.0300531	0.0161891
AYK-20-3-3f_metabat_bin.286.contigs	d__Bacteria;p__Proteobacteria;c__Alphaproteobacteria;o__Rhizobiales;f__Rhizobiaceae;g__Ahrensia;s__	92	1	100	high	226	67468	2542763	11251.2	54.59	14791	9065	47	99	0.146731	0.0933476	0.127521	0.055126
AYK-21-2-3f_concoct_bin.152.contigs	d__Bacteria;p__Proteobacteria;c__Alphaproteobacteria;o__Rhizobiales;f__Rhizobiaceae;g__Ahrensia;s__	74.34	0.61	33.33	medium	470	15378	2124214	4519.6	54.67	5143	3377	138	266	0.170072	0.107476	0.155388	0.0521947
AYK-19-4-0.22f_metabat_bin.97.contigs	d__Bacteria;p__Proteobacteria;c__Alphaproteobacteria;o__Rhizobiales;f__Rhizobiaceae;g__Aquamicrobium_A;s__Aquamicrobium_A sediminum	97.05	2.97	9.09	high	191	327415	5835704	30553.4	63.46	107034	41207	18	40	0.0185843	0.0517546	0.0323366	0.0183465
AYK-20-1-3f_metabat_bin.148.contigs	d__Bacteria;p__Proteobacteria;c__Alphaproteobacteria;o__Rhizobiales;f__Rhizobiaceae;g__Georhizobium;s__	70.45	8.31	11.76	medium	564	23384	2571095	4558.68	61.74	4700	3350	181	343	0.0419606	0.093783	0.0823285	0.0491399
AYK-21-3-0.22f_metabat_bin.29.contigs	d__Bacteria;p__Proteobacteria;c__Alphaproteobacteria;o__Rhizobiales;f__Rhizobiaceae;g__Neorhizobium;s__Neorhizobium sp002500765	98.7	2.14	0	high	224	217133	6099169	27228.4	59.41	55029	27988	33	71	0.0133805	0.0339218	0.026988	0.0133883
AQK-20-0-3f_metabat_bin.322.contigs	d__Bacteria;p__Proteobacteria;c__Alphaproteobacteria;o__Rhizobiales;f__Rhizobiaceae;g__R2A130;s__	93.45	0.6	80	high	190	77603	3006847	15825.5	60.06	22818	12663	43	87	0.116451	0.127529	0.0816021	0.0502747
AYK-20-2-3f_metabat_bin.8.contigs	d__Bacteria;p__Proteobacteria;c__Alphaproteobacteria;o__Rhizobiales;f__Rhizobiaceae;g__R2A130;s__	96.17	1.3	57.14	high	306	51846	3307072	10807.4	59.92	15466	8383	64	136	0.104409	0.126262	0.0825121	0.058279
AYK-20-3-3f_metabat_bin.146.contigs	d__Bacteria;p__Proteobacteria;c__Alphaproteobacteria;o__Rhizobiales;f__Rhizobiaceae;g__R2A130;s__	96.99	2.09	50	high	251	90658	3355037	13366.7	59.9	20373	10323	51	108	0.102475	0.113944	0.0797737	0.0466275
AYK-21-1-3f_metabat_bin.170.contigs	d__Bacteria;p__Proteobacteria;c__Alphaproteobacteria;o__Rhizobiales;f__Rhizobiaceae;g__R2A130;s__	93.05	1.57	28.57	high	255	47062	3046271	11946.2	60.07	16457	10060	60	118	0.115268	0.125457	0.0804651	0.0509143
AQK-20-1-0.22+3f_metabat_bin.1_sub.contigs	d__Bacteria;p__Proteobacteria;c__Alphaproteobacteria;o__Rhodobacterales;f__Rhodobacteraceae;g__;s__	77.55	2.64	58.33	medium	185	95449	2346051	12681.4	61.33	18685	10614	39	80	0.201493	0.618715	0.317756	0.149412
AYK-19-2-0.22f_metabat_bin.56_sub.contigs	d__Bacteria;p__Proteobacteria;c__Alphaproteobacteria;o__Rhodobacterales;f__Rhodobacteraceae;g__;s__	84.02	0.78	55.56	medium	132	113337	2538464	19230.8	61.17	27047	16880	28	57	0.561969	0.588634	0.302959	0.142522
AYK-19-2-3f_concoct_bin.4_sub.contigs	d__Bacteria;p__Proteobacteria;c__Alphaproteobacteria;o__Rhodobacterales;f__Rhodobacteraceae;g__;s__	84.08	7.49	18.37	medium	464	127351	4154662	8954.01	59.17	20260	6124	52	142	0.144236	0.349687	0.147748	0.0781408
AYK-19-4-0.22f_metabat_bin.138.contigs	d__Bacteria;p__Proteobacteria;c__Alphaproteobacteria;o__Rhodobacterales;f__Rhodobacteraceae;g__;s__	91.29	0.47	33.33	high	83	114883	2796155	33688.6	61.16	45918	28705	20	39	0.162113	0.543831	0.254126	0.135426
AYK-20-1-0.22f_concoct_bin.61.contigs	d__Bacteria;p__Proteobacteria;c__Alphaproteobacteria;o__Rhodobacterales;f__Rhodobacteraceae;g__;s__	89	2.04	36.36	medium	370	43065	2686552	7260.95	61.15	9205	5709	85	177	0.160383	0.537845	0.245655	0.133185
AYK-20-1-3f_metabat_bin.131.contigs	d__Bacteria;p__Proteobacteria;c__Alphaproteobacteria;o__Rhodobacterales;f__Rhodobacteraceae;g__;s__	84.54	1.99	75	medium	406	39306	2523635	6215.85	60.38	7142	4655	113	222	0.0750025	0.469656	0.187435	0.101343
AYK-20-1-3f_metabat_bin.163.contigs	d__Bacteria;p__Proteobacteria;c__Alphaproteobacteria;o__Rhodobacterales;f__Rhodobacteraceae;g__;s__	94.8	1.28	60	high	124	114214	2887626	23287.3	61.13	37552	20050	25	50	0.14794	0.508298	0.236209	0.129383
AYK-20-2-0.22f_concoct_bin.9_sub.contigs	d__Bacteria;p__Proteobacteria;c__Alphaproteobacteria;o__Rhodobacterales;f__Rhodobacteraceae;g__;s__	88.38	5.16	24.24	medium	285	230166	3814750	13385.1	59.65	48621	12562	21	60	0.213958	0.553408	0.281716	0.0855315
AYK-20-2-3f_concoct_bin.222.contigs	d__Bacteria;p__Proteobacteria;c__Alphaproteobacteria;o__Rhodobacterales;f__Rhodobacteraceae;g__;s__	79.34	1.29	55.56	medium	302	118821	2975995	9854.29	60.32	19282	7251	37	99	1.45338	0.507304	0.344073	0.108744
AYK-20-2-3f_metabat_bin.152.contigs	d__Bacteria;p__Proteobacteria;c__Alphaproteobacteria;o__Rhodobacterales;f__Rhodobacteraceae;g__;s__	90.69	0.69	12.5	high	213	106449	3640190	17090.1	66.19	33156	16501	35	74	0.079736	0.16732	0.102694	0.0667954
AYK-20-3-0.22f_concoct_bin.154.contigs	d__Bacteria;p__Proteobacteria;c__Alphaproteobacteria;o__Rhodobacterales;f__Rhodobacteraceae;g__;s__	88.85	1.91	16.67	medium	190	86852	2725666	14345.6	61.43	26265	13291	34	70	0.132248	0.482983	0.210921	0.135833
AYK-20-3-3f_concoct_bin.207_sub.contigs	d__Bacteria;p__Proteobacteria;c__Alphaproteobacteria;o__Rhodobacterales;f__Rhodobacteraceae;g__;s__	89.29	3.76	14.29	medium	149	155526	2969460	19929.3	61.17	35786	21006	25	52	0.185025	0.485508	0.287398	0.110673
AYK-21-1-0.22f_metabat_bin.46.contigs	d__Bacteria;p__Proteobacteria;c__Alphaproteobacteria;o__Rhodobacterales;f__Rhodobacteraceae;g__;s__	79.35	0.53	83.33	medium	381	29894	2312387	6069.26	61.24	6812	4550	103	208	0.18608	0.626823	0.273461	0.155172
AYK-21-2-0.22f_concoct_bin.7.contigs	d__Bacteria;p__Proteobacteria;c__Alphaproteobacteria;o__Rhodobacterales;f__Rhodobacteraceae;g__;s__	64.47	1.03	66.67	medium	484	14531	1976104	4082.86	61.25	4465	3112	153	286	0.213476	0.723543	0.313492	0.178421
AYK-21-2-3f_concoct_bin.26.contigs	d__Bacteria;p__Proteobacteria;c__Alphaproteobacteria;o__Rhodobacterales;f__Rhodobacteraceae;g__;s__	92.14	4.81	7.69	high	232	129455	3011963	12982.6	61.01	19080	11491	51	102	0.134235	0.462476	0.210712	0.115513
AYK-21-3-0.22f_metabat_bin.28.contigs	d__Bacteria;p__Proteobacteria;c__Alphaproteobacteria;o__Rhodobacterales;f__Rhodobacteraceae;g__;s__	89.39	1.44	60	medium	148	85961	2706428	18286.7	61.16	29208	16191	30	58	0.15773	0.568076	0.261714	0.145591
AYK-21-3-3f_concoct_bin.115.contigs	d__Bacteria;p__Proteobacteria;c__Alphaproteobacteria;o__Rhodobacterales;f__Rhodobacteraceae;g__;s__	87.04	1.64	71.43	medium	298	40855	2636731	8848.09	61.2	11762	6949	67	139	0.153611	0.555991	0.248423	0.137475
AYK-21-3-3f_metabat_bin.86_sub.contigs	d__Bacteria;p__Proteobacteria;c__Alphaproteobacteria;o__Rhodobacterales;f__Rhodobacteraceae;g__;s__	84.3	3.02	59.09	medium	551	25304	3281686	5955.87	59.88	6762	4388	154	305	0.0889941	0.462473	0.174416	0.0749919
AYK-21-4-0.22f_concoct_bin.148_sub.contigs	d__Bacteria;p__Proteobacteria;c__Alphaproteobacteria;o__Rhodobacterales;f__Rhodobacteraceae;g__;s__	82.47	7.94	71.74	medium	383	62503	3194183	8339.9	59.85	13099	6496	73	158	0.0595884	0.308199	0.130082	0.0628059
AYK-21-4-0.22f_metabat_bin.52.contigs	d__Bacteria;p__Proteobacteria;c__Alphaproteobacteria;o__Rhodobacterales;f__Rhodobacteraceae;g__;s__	72.56	4.13	28.12	medium	139	92053	2345962	16877.4	61.26	26190	15251	29	60	0.203048	0.639925	0.314416	0.165432
AYK-21-4-3f_concoct_bin.188_sub.contigs	d__Bacteria;p__Proteobacteria;c__Alphaproteobacteria;o__Rhodobacterales;f__Rhodobacteraceae;g__;s__	72.78	1.68	20	medium	457	22233	2283375	4996.44	61.36	5799	3769	132	255	0.176234	0.622861	0.264018	0.151127
AQK-20-0-3f_metabat_bin.219.contigs	d__Bacteria;p__Proteobacteria;c__Alphaproteobacteria;o__Rhodobacterales;f__Rhodobacteraceae;g__Aquicoccus;s__Aquicoccus porphyridii	67.07	2.3	23.08	medium	244	52953	2271042	9307.55	63.6	11543	7129	61	125	0.188073	0.220173	0.212296	0.132992
AYK-20-3-3f_concoct_bin.173_sub.contigs	d__Bacteria;p__Proteobacteria;c__Alphaproteobacteria;o__Rhodobacterales;f__Rhodobacteraceae;g__Ascidiaceihabitans;s__	74.01	7.78	12.77	medium	413	35843	3098393	7502.16	62.68	9026	5959	109	214	0.0593503	0.165321	0.162323	0.0889383
AYK-20-3-3f_metabat_bin.291.contigs	d__Bacteria;p__Proteobacteria;c__Alphaproteobacteria;o__Rhodobacterales;f__Rhodobacteraceae;g__Boseongicola;s__	89.05	3.41	28.57	medium	365	54047	3350977	9180.76	59.21	14292	6462	68	156	0.0464864	0.0962348	0.0930899	0.0508834
WSX-20-0-0.22+3f_metabat_bin.50.contigs	d__Bacteria;p__Proteobacteria;c__Alphaproteobacteria;o__Rhodobacterales;f__Rhodobacteraceae;g__Celeribacter;s__Celeribacter baekdonensis	92.02	2.5	20	high	208	92277	3422319	16453.5	57.91	26777	14628	39	81	0.0362952	0.0826216	0.0930894	0.148365
AYK-21-2-0.22f_concoct_bin.1.contigs	d__Bacteria;p__Proteobacteria;c__Alphaproteobacteria;o__Rhodobacterales;f__Rhodobacteraceae;g__Citreimonas;s__	60.54	1.06	11.11	medium	771	15049	2971181	3853.67	67.49	4092	2942	248	463	0.0691157	0.164597	0.141905	0.087343
AYK-21-2-3f_metabat_bin.48_sub.contigs	d__Bacteria;p__Proteobacteria;c__Alphaproteobacteria;o__Rhodobacterales;f__Rhodobacteraceae;g__Citreimonas;s__	70.25	1.2	25	medium	576	30261	3051879	5298.4	67.79	5847	3928	171	332	0.065771	0.170252	0.142142	0.0911115
AYK-19-2-3f_metabat_bin.32.contigs	d__Bacteria;p__Proteobacteria;c__Alphaproteobacteria;o__Rhodobacterales;f__Rhodobacteraceae;g__Cypionkella;s__	91.41	1.82	25	high	301	106133	4500327	14951.3	61.96	22446	12513	61	128	0.0376522	0.119101	0.0926381	0.0540706
WSX-20-0-0.22+3f_metabat_bin.230.contigs	d__Bacteria;p__Proteobacteria;c__Alphaproteobacteria;o__Rhodobacterales;f__Rhodobacteraceae;g__Cypionkella;s__	89.21	1.46	50	medium	190	56479	2353971	12389.3	59.3	17896	9831	43	88	0.0676942	0.332817	0.208445	0.242021
WSX-20-0-0.22+3f_metabat_bin.252_sub.contigs	d__Bacteria;p__Proteobacteria;c__Alphaproteobacteria;o__Rhodobacterales;f__Rhodobacteraceae;g__Dinoroseobacter;s__	83.88	8.57	4.92	medium	309	162882	4083971	13216.7	60.5	30851	13003	38	90	0.0246485	0.0539751	0.0601463	0.0744391
AYK-20-2-3f_concoct_bin.225_sub.contigs	d__Bacteria;p__Proteobacteria;c__Alphaproteobacteria;o__Rhodobacterales;f__Rhodobacteraceae;g__Epibacterium;s__Epibacterium scottomollicae	52.8	2.22	62.5	medium	646	11223	2161510	3345.99	61.69	3375	2554	223	405	0.0626788	0.157747	0.15115	0.0906285
AYK-19-4-0.22f_metabat_bin.149.contigs	d__Bacteria;p__Proteobacteria;c__Alphaproteobacteria;o__Rhodobacterales;f__Rhodobacteraceae;g__Flavimaricola;s__	96.41	3.26	55.56	high	250	86082	3932597	15730.4	65.11	27469	12952	42	95	0.0886271	0.241392	0.14911	0.0778566
AYK-20-1-3f_metabat_bin.108_sub.contigs	d__Bacteria;p__Proteobacteria;c__Alphaproteobacteria;o__Rhodobacterales;f__Rhodobacteraceae;g__Flavimaricola;s__	90.03	1.21	37.5	high	270	91501	3772900	13973.7	65	24224	11401	46	103	0.0766609	0.238756	0.14064	0.0784911
AYK-20-2-0.22f_concoct_bin.101.contigs	d__Bacteria;p__Proteobacteria;c__Alphaproteobacteria;o__Rhodobacterales;f__Rhodobacteraceae;g__Flavimaricola;s__	50.85	0.49	42.86	medium	565	12806	1955441	3460.96	65.15	3492	2624	190	352	0.11002	0.454692	0.241931	0.153725
AYK-20-2-3f_metabat_bin.171.contigs	d__Bacteria;p__Proteobacteria;c__Alphaproteobacteria;o__Rhodobacterales;f__Rhodobacteraceae;g__Flavimaricola;s__	93.69	4.45	28.57	high	236	89620	3821848	16194.3	65.02	24155	14264	48	98	0.0708378	0.234254	0.135677	0.0882721
AYK-20-3-3f_metabat_bin.220.contigs	d__Bacteria;p__Proteobacteria;c__Alphaproteobacteria;o__Rhodobacterales;f__Rhodobacteraceae;g__Flavimaricola;s__	92.38	5.89	8.57	medium	254	98562	3991230	15713.5	64.92	24613	13593	47	103	0.0625266	0.217155	0.119814	0.0831123
AYK-21-1-0.22f_metabat_bin.18.contigs	d__Bacteria;p__Proteobacteria;c__Alphaproteobacteria;o__Rhodobacterales;f__Rhodobacteraceae;g__Flavimaricola;s__	69.91	1.91	46.67	medium	591	20739	3014463	5100.61	65.27	5457	3938	186	350	0.0730332	0.291685	0.157809	0.0930229
AYK-21-1-3f_concoct_bin.8_sub.contigs	d__Bacteria;p__Proteobacteria;c__Alphaproteobacteria;o__Rhodobacterales;f__Rhodobacteraceae;g__Flavimaricola;s__	86.24	2.29	42.31	medium	325	83764	3542358	10899.6	65.15	15856	8967	66	141	0.0657168	0.248065	0.142934	0.0841127
AYK-21-2-0.22f_metabat_bin.55_sub.contigs	d__Bacteria;p__Proteobacteria;c__Alphaproteobacteria;o__Rhodobacterales;f__Rhodobacteraceae;g__Flavimaricola;s__	76.99	1.84	33.33	medium	570	44635	3278890	5752.44	65.28	6597	4253	162	320	0.0688181	0.26887	0.151372	0.0943514
AYK-21-2-3f_metabat_bin.45.contigs	d__Bacteria;p__Proteobacteria;c__Alphaproteobacteria;o__Rhodobacterales;f__Rhodobacteraceae;g__Flavimaricola;s__	86.02	2.18	33.33	medium	222	92921	3624629	16327.2	65.11	28143	12888	40	88	0.0735444	0.258718	0.155388	0.0854421
AYK-21-3-3f_metabat_bin.64.contigs	d__Bacteria;p__Proteobacteria;c__Alphaproteobacteria;o__Rhodobacterales;f__Rhodobacteraceae;g__Flavimaricola;s__	74.28	1.97	25	medium	559	27181	3187470	5702.09	65.24	6197	4225	161	316	0.0710991	0.281163	0.156088	0.0934922
AYK-21-4-0.22f_concoct_bin.86.contigs	d__Bacteria;p__Proteobacteria;c__Alphaproteobacteria;o__Rhodobacterales;f__Rhodobacteraceae;g__Flavimaricola;s__	82.45	2.35	18.18	medium	506	34265	3343588	6607.88	65.18	8967	4951	118	245	0.0726265	0.266506	0.149057	0.093136
AYK-21-4-3f_metabat_bin.52_sub.contigs	d__Bacteria;p__Proteobacteria;c__Alphaproteobacteria;o__Rhodobacterales;f__Rhodobacteraceae;g__Flavimaricola;s__	86.87	3.97	62.5	medium	425	48768	3566213	8391.09	65.23	10921	6284	94	203	0.0744051	0.270014	0.156883	0.0844432
AYK-20-1-3f_metabat_bin.165.contigs	d__Bacteria;p__Proteobacteria;c__Alphaproteobacteria;o__Rhodobacterales;f__Rhodobacteraceae;g__Frigidibacter;s__	84.45	5.15	50	medium	498	39273	3458183	6944.14	68.65	8097	5070	125	257	0.0698551	0.175276	0.160927	0.10313
AYK-20-2-3f_metabat_bin.188.contigs	d__Bacteria;p__Proteobacteria;c__Alphaproteobacteria;o__Rhodobacterales;f__Rhodobacteraceae;g__Halovulum;s__	90.07	2.73	25	high	275	89133	3688612	13413.1	67.25	19392	11456	60	120	0.063927	0.149199	0.122518	0.0805605
AYK-20-3-3f_metabat_bin.325.contigs	d__Bacteria;p__Proteobacteria;c__Alphaproteobacteria;o__Rhodobacterales;f__Rhodobacteraceae;g__Halovulum;s__	93.4	3.33	50	high	313	50191	3656737	11682.9	67.43	16155	9295	74	144	0.0674188	0.157377	0.13122	0.0784457
AQK-20-0-3f_metabat_bin.354.contigs	d__Bacteria;p__Proteobacteria;c__Alphaproteobacteria;o__Rhodobacterales;f__Rhodobacteraceae;g__Lentibacter;s__Lentibacter sp003417655	81.03	8.62	52.63	medium	249	60462	2762820	11095.7	63.96	14639	8326	51	116	0.169924	0.199772	0.183668	0.102626
AYK-20-2-3f_concoct_bin.142_sub.contigs	d__Bacteria;p__Proteobacteria;c__Alphaproteobacteria;o__Rhodobacterales;f__Rhodobacteraceae;g__Lentibacter;s__Lentibacter sp003417655	56.73	3.01	38.89	medium	621	14829	2107772	3394.16	64.09	3501	2553	210	387	0.187978	0.26922	0.196537	0.126237
AYK-20-1-0.22f_concoct_bin.56.contigs	d__Bacteria;p__Proteobacteria;c__Alphaproteobacteria;o__Rhodobacterales;f__Rhodobacteraceae;g__Loktanella;s__	63.43	1.76	69.23	medium	655	13302	2400436	3664.79	62.48	3855	2735	211	396	0.0878456	0.321897	0.214139	0.12094
AYK-20-2-0.22f_metabat_bin.70_sub.contigs	d__Bacteria;p__Proteobacteria;c__Alphaproteobacteria;o__Rhodobacterales;f__Rhodobacteraceae;g__Loktanella;s__	83.72	0.91	16.67	medium	132	112235	2698164	20440.6	62.8	32972	17038	26	55	0.119122	0.320826	0.230146	0.102368
AYK-20-2-3f_metabat_bin.60.contigs	d__Bacteria;p__Proteobacteria;c__Alphaproteobacteria;o__Rhodobacterales;f__Rhodobacteraceae;g__Loktanella;s__	64.18	1.31	25	medium	420	17847	2121244	5050.58	62.79	5389	3856	135	253	0.0907473	0.371084	0.245067	0.140514
AYK-20-3-0.22f_metabat_bin.16.contigs	d__Bacteria;p__Proteobacteria;c__Alphaproteobacteria;o__Rhodobacterales;f__Rhodobacteraceae;g__Loktanella;s__	87.51	2.3	21.43	medium	147	102839	2828841	19243.8	62.7	31335	16712	32	64	0.077652	0.291378	0.179197	0.105813
AYK-20-3-3f_concoct_bin.115_sub.contigs	d__Bacteria;p__Proteobacteria;c__Alphaproteobacteria;o__Rhodobacterales;f__Rhodobacteraceae;g__Loktanella;s__	86.96	5.2	65.79	medium	514	44883	3140993	6110.88	62.64	7372	4688	129	265	0.074003	0.241794	0.165656	0.0911625
AYK-21-3-0.22f_metabat_bin.30.contigs	d__Bacteria;p__Proteobacteria;c__Alphaproteobacteria;o__Rhodobacterales;f__Rhodobacteraceae;g__Loktanella;s__	86.08	1.21	14.29	medium	109	239661	2924292	26828.4	62.65	42381	21389	17	41	0.169504	0.337215	0.305968	0.12063
AYK-21-3-3f_metabat_bin.49.contigs	d__Bacteria;p__Proteobacteria;c__Alphaproteobacteria;o__Rhodobacterales;f__Rhodobacteraceae;g__Loktanella;s__	94.6	0.91	14.29	high	140	103016	3040749	21719.6	62.71	33397	18696	30	59	0.101743	0.272476	0.186224	0.112381
AYK-21-4-0.22f_metabat_bin.9.contigs	d__Bacteria;p__Proteobacteria;c__Alphaproteobacteria;o__Rhodobacterales;f__Rhodobacteraceae;g__Loktanella;s__	89.76	1.5	20	medium	135	117981	3040678	22523.5	62.64	33369	20219	29	58	0.0910123	0.261641	0.167238	0.0953589
AYK-21-4-3f_metabat_bin.2.contigs	d__Bacteria;p__Proteobacteria;c__Alphaproteobacteria;o__Rhodobacterales;f__Rhodobacteraceae;g__Loktanella;s__	88.37	1.72	27.27	medium	301	47598	3024392	10047.8	62.69	12858	7440	69	146	0.087057	0.266379	0.175057	0.0975788
AYK-20-2-3f_metabat_bin.96.contigs	d__Bacteria;p__Proteobacteria;c__Alphaproteobacteria;o__Rhodobacterales;f__Rhodobacteraceae;g__Marinovum;s__	85.68	3.41	15.79	medium	150	125081	3793061	25287.1	62.93	36682	21931	29	62	0.0630016	0.16776	0.13412	0.0804712
AYK-20-1-3f_metabat_bin.175.contigs	d__Bacteria;p__Proteobacteria;c__Alphaproteobacteria;o__Rhodobacterales;f__Rhodobacteraceae;g__Marivita;s__	81.05	2.98	22.22	medium	561	25699	3453095	6155.25	62.42	7199	4666	155	304	0.0574377	0.163133	0.132151	0.0907691
AYK-20-2-3f_concoct_bin.157_sub.contigs	d__Bacteria;p__Proteobacteria;c__Alphaproteobacteria;o__Rhodobacterales;f__Rhodobacteraceae;g__Marivita;s__	89.53	3.38	30.43	medium	504	45035	3454663	6854.49	61.91	9168	5127	115	239	0.0552643	0.323551	0.129333	0.0984375
AYK-21-1-0.22f_metabat_bin.11.contigs	d__Bacteria;p__Proteobacteria;c__Alphaproteobacteria;o__Rhodobacterales;f__Rhodobacteraceae;g__Marivita;s__	92.91	2.3	16.67	high	219	110096	3923258	17914.4	61.77	30336	14611	40	86	0.0478311	0.271864	0.104755	0.0860055
AYK-21-1-3f_metabat_bin.150_sub.contigs	d__Bacteria;p__Proteobacteria;c__Alphaproteobacteria;o__Rhodobacterales;f__Rhodobacteraceae;g__Marivita;s__	89.98	1.98	30	medium	206	145078	3566410	17312.7	61.84	27916	13524	37	82	0.119646	0.353249	0.216964	0.115278
AYK-21-2-0.22f_concoct_bin.80_sub.contigs	d__Bacteria;p__Proteobacteria;c__Alphaproteobacteria;o__Rhodobacterales;f__Rhodobacteraceae;g__Marivita;s__	95.43	2.84	11.76	high	347	155316	4610337	13286.3	61.63	30330	11872	45	100	0.0779645	0.195573	0.0900177	0.116192
AYK-21-2-3f_concoct_bin.46_sub.contigs	d__Bacteria;p__Proteobacteria;c__Alphaproteobacteria;o__Rhodobacterales;f__Rhodobacteraceae;g__Marivita;s__	94.9	4.77	32.26	high	377	175833	4483106	11891.5	61.76	23430	10259	57	129	0.0736149	0.200233	0.0943417	0.0749931
AYK-21-2-3f_metabat_bin.70_sub.contigs	d__Bacteria;p__Proteobacteria;c__Alphaproteobacteria;o__Rhodobacterales;f__Rhodobacteraceae;g__Marivita;s__	78.75	2.29	25	medium	512	35528	3415434	6670.77	62.44	7889	5063	137	273	0.0520869	0.164395	0.133209	0.0939468
AYK-21-3-3f_metabat_bin.13.contigs	d__Bacteria;p__Proteobacteria;c__Alphaproteobacteria;o__Rhodobacterales;f__Rhodobacteraceae;g__Marivita;s__	95.75	1.11	66.67	high	212	93458	3515592	16583	61.88	26919	14921	45	87	0.0587607	0.320375	0.13372	0.111886
AYK-21-4-0.22f_metabat_bin.12_sub.contigs	d__Bacteria;p__Proteobacteria;c__Alphaproteobacteria;o__Rhodobacterales;f__Rhodobacteraceae;g__Marivita;s__	83.15	0.92	14.29	medium	386	63196	3331192	8630.03	62.66	11340	6175	89	189	0.0562613	0.176721	0.144841	0.100511
AYK-21-4-3f_concoct_bin.34.contigs	d__Bacteria;p__Proteobacteria;c__Alphaproteobacteria;o__Rhodobacterales;f__Rhodobacteraceae;g__Marivita;s__	92.19	2.86	25	high	346	106505	4129639	11935.4	61.77	21020	10268	58	125	0.083574	0.246663	0.106036	0.114759
AYK-21-3-0.22f_concoct_bin.29_sub.contigs	d__Bacteria;p__Proteobacteria;c__Alphaproteobacteria;o__Rhodobacterales;f__Rhodobacteraceae;g__Marivita;s__Marivita lacus	79.01	6.23	16.67	medium	584	45126	3840736	6576.6	61.73	8264	4944	139	289	0.0491828	0.140977	0.164616	0.0954793
AYK-21-3-3f_concoct_bin.99_sub.contigs	d__Bacteria;p__Proteobacteria;c__Alphaproteobacteria;o__Rhodobacterales;f__Rhodobacteraceae;g__Marivita;s__Marivita lacus	66.78	2.77	25	medium	907	29359	3884322	4282.6	61.41	4736	3156	267	517	0.0602	0.14546	0.163179	0.0868099
AYK-21-4-0.22f_metabat_bin.81.contigs	d__Bacteria;p__Proteobacteria;c__Alphaproteobacteria;o__Rhodobacterales;f__Rhodobacteraceae;g__Marivita;s__Marivita lacus	84.29	4.59	20	medium	189	126381	4050628	21431.9	61.97	39815	19727	29	64	0.0872352	0.155131	0.185232	0.0978592
JYH-21-1-0.22+3f_metabat_bin.76.contigs	d__Bacteria;p__Proteobacteria;c__Alphaproteobacteria;o__Rhodobacterales;f__Rhodobacteraceae;g__Marivita;s__Marivita lacus	93.55	1.44	0	high	94	242318	4081107	43416	61.89	73910	39627	17	36	0.0483221	0.131976	0.176296	0.0935967
JYH-21-2-0.22+3f_metabat_bin.55.contigs	d__Bacteria;p__Proteobacteria;c__Alphaproteobacteria;o__Rhodobacterales;f__Rhodobacteraceae;g__Marivita;s__Marivita lacus	87.25	2.19	6.67	medium	57	383019	3837223	67319.7	62.06	108181	61206	10	21	0.0530592	0.137036	0.190465	0.0992807
JYH-21-3-0.22+3f_metabat_bin.94.contigs	d__Bacteria;p__Proteobacteria;c__Alphaproteobacteria;o__Rhodobacterales;f__Rhodobacteraceae;g__Marivita;s__Marivita lacus	83.24	1.08	0	medium	71	245601	3765567	53036.2	61.89	83611	59406	14	27	0.0523343	0.141578	0.191049	0.098278
AQK-20-0-3f_concoct_bin.29_sub.contigs	d__Bacteria;p__Proteobacteria;c__Alphaproteobacteria;o__Rhodobacterales;f__Rhodobacteraceae;g__MCCB-386;s__	90.57	8.54	10.2	medium	232	76763	3588167	15466.2	66.47	22914	13943	49	96	0.161337	0.224834	0.218851	0.0875701
AYK-20-1-3f_concoct_bin.58.contigs	d__Bacteria;p__Proteobacteria;c__Alphaproteobacteria;o__Rhodobacterales;f__Rhodobacteraceae;g__MCCB-386;s__	85.84	1.09	20	medium	312	60247	3209026	10285.3	66.67	15521	8550	66	136	0.0893645	0.175354	0.108806	0.0744098
AYK-20-3-3f_metabat_bin.284.contigs	d__Bacteria;p__Proteobacteria;c__Alphaproteobacteria;o__Rhodobacterales;f__Rhodobacteraceae;g__MCCB-386;s__	93.78	1.6	7.69	high	172	99783	3440070	20000.4	66.58	34290	19778	35	66	0.0870781	0.167763	0.104159	0.07077
AYK-21-2-3f_metabat_bin.104.contigs	d__Bacteria;p__Proteobacteria;c__Alphaproteobacteria;o__Rhodobacterales;f__Rhodobacteraceae;g__MCCB-386;s__	93.55	1.46	8.33	high	229	98951	3675449	16050	66.48	27816	13590	39	86	0.0795661	0.153471	0.0983976	0.0666235
AYK-21-4-3f_metabat_bin.8.contigs	d__Bacteria;p__Proteobacteria;c__Alphaproteobacteria;o__Rhodobacterales;f__Rhodobacteraceae;g__MCCB-386;s__	77.08	2.45	37.5	medium	497	30641	2901797	5838.63	66.5	6423	4286	138	277	0.0930097	0.196273	0.114525	0.0739894
AYK-20-3-3f_metabat_bin.34.contigs	d__Bacteria;p__Proteobacteria;c__Alphaproteobacteria;o__Rhodobacterales;f__Rhodobacteraceae;g__NORP110;s__	88.8	1.73	71.43	medium	342	54325	3108718	9089.82	62.38	11779	7162	79	164	0.0789427	0.218922	0.150427	0.0882621
AQK-20-3-0.22+3f_concoct_bin.67_sub.contigs	d__Bacteria;p__Proteobacteria;c__Alphaproteobacteria;o__Rhodobacterales;f__Rhodobacteraceae;g__Oceanicola;s__	59.5	6.82	4.17	medium	517	56966	4077963	7887.74	66.04	11354	6054	108	235	0.179342	0.0892155	0.0925086	0.0470117
JYH-21-1-0.22+3f_metabat_bin.135.contigs	d__Bacteria;p__Proteobacteria;c__Alphaproteobacteria;o__Rhodobacterales;f__Rhodobacteraceae;g__Paracoccus;s__	81.09	0.71	0	medium	242	53156	2444666	10101.9	66.27	13485	7859	58	117	0.103391	0.256821	0.287314	0.146558
AYK-20-3-3f_metabat_bin.351.contigs	d__Bacteria;p__Proteobacteria;c__Alphaproteobacteria;o__Rhodobacterales;f__Rhodobacteraceae;g__Planktotalea;s__	96.44	4.36	14.29	high	346	85304	3990211	11532.4	57.62	19837	9432	62	136	0.0508493	0.0920706	0.0799286	0.0435031
AYK-20-3-3f_metabat_bin.315.contigs	d__Bacteria;p__Proteobacteria;c__Alphaproteobacteria;o__Rhodobacterales;f__Rhodobacteraceae;g__Pseudooctadecabacter;s__	84.25	1.56	33.33	medium	314	77327	3067318	9768.53	60.09	13964	7425	70	147	0.0715547	0.356752	0.155866	0.0817218
AYK-21-3-0.22f_metabat_bin.57.contigs	d__Bacteria;p__Proteobacteria;c__Alphaproteobacteria;o__Rhodobacterales;f__Rhodobacteraceae;g__Pseudooctadecabacter;s__	89.78	8.41	35.19	medium	501	104156	3827548	7639.82	59.88	9465	5335	112	246	0.145357	0.445833	0.200712	0.0894047
AYK-19-2-0.22f_metabat_bin.77.contigs	d__Bacteria;p__Proteobacteria;c__Alphaproteobacteria;o__Rhodobacterales;f__Rhodobacteraceae;g__Pseudorhodobacter;s__	80.66	1.3	62.5	medium	463	65906	3447281	7445.53	57.32	8904	5031	100	231	0.0309338	0.0943696	0.0809679	0.0409842
AYK-19-2-3f_metabat_bin.34.contigs	d__Bacteria;p__Proteobacteria;c__Alphaproteobacteria;o__Rhodobacterales;f__Rhodobacteraceae;g__Pseudorhodobacter;s__	90.2	0.56	0	high	192	197513	4122468	21471.2	57.1	42810	19651	29	65	0.0272576	0.0785777	0.0703034	0.0346153
AYK-20-3-3f_metabat_bin.121.contigs	d__Bacteria;p__Proteobacteria;c__Alphaproteobacteria;o__Rhodobacterales;f__Rhodobacteraceae;g__Puniceibacterium;s__	93.92	4.67	17.95	high	252	94599	3923878	15570.9	63.25	26900	13457	47	100	0.0648125	0.147132	0.138508	0.0781874
AYK-19-4-3f_metabat_bin.111_sub.contigs	d__Bacteria;p__Proteobacteria;c__Alphaproteobacteria;o__Rhodobacterales;f__Rhodobacteraceae;g__Rhodobacter_F;s__	97.76	8.09	6.52	medium	92	246282	3642448	39591.8	64.72	85562	48024	14	28	0.0749062	0.198451	0.17216	0.0892739
AYK-20-3-3f_metabat_bin.4.contigs	d__Bacteria;p__Proteobacteria;c__Alphaproteobacteria;o__Rhodobacterales;f__Rhodobacteraceae;g__Rhodosalinus;s__	55.08	5.71	55.88	medium	431	17610	2049004	4754.07	60.53	4924	3450	133	258	0.110658	0.188096	0.162722	0.0879079
AYK-20-2-3f_metabat_bin.199.contigs	d__Bacteria;p__Proteobacteria;c__Alphaproteobacteria;o__Rhodobacterales;f__Rhodobacteraceae;g__Roseicyclus;s__	92.38	0.81	50	high	202	97576	3249717	16087.7	65.04	24422	13426	43	87	0.0610958	0.16622	0.142248	0.0962512
AYK-20-3-3f_concoct_bin.114_sub.contigs	d__Bacteria;p__Proteobacteria;c__Alphaproteobacteria;o__Rhodobacterales;f__Rhodobacteraceae;g__Roseicyclus;s__	78.83	4.8	56.52	medium	516	36033	2864216	5550.81	65.03	6937	4163	141	275	0.0662107	0.187486	0.157196	0.105001
AYK-20-3-3f_metabat_bin.100_sub.contigs	d__Bacteria;p__Proteobacteria;c__Alphaproteobacteria;o__Rhodobacterales;f__Rhodobacteraceae;g__Roseicyclus;s__	83.35	4.76	10.34	medium	315	46838	2751598	8735.23	62.67	12211	6616	72	150	0.0736251	0.170518	0.161641	0.101403
AYK-20-3-3f_metabat_bin.126.contigs	d__Bacteria;p__Proteobacteria;c__Alphaproteobacteria;o__Rhodobacterales;f__Rhodobacteraceae;g__Roseicyclus;s__	93.19	2.8	18.75	high	224	98543	3686657	16458.3	65.97	26290	14985	40	86	0.0589031	0.140878	0.135553	0.0948933
AYK-20-2-3f_metabat_bin.71.contigs	d__Bacteria;p__Proteobacteria;c__Alphaproteobacteria;o__Rhodobacterales;f__Rhodobacteraceae;g__Roseinatronobacter;s__	85.71	3.71	86.36	medium	336	48172	2681061	7979.35	62.5	10034	5956	81	170	0.0750533	0.343021	0.192535	0.12489
AYK-21-2-3f_concoct_bin.16.contigs	d__Bacteria;p__Proteobacteria;c__Alphaproteobacteria;o__Rhodobacterales;f__Rhodobacteraceae;g__Roseinatronobacter;s__	80.63	5.15	66.67	medium	490	31013	2622305	5351.64	62.57	6412	3848	124	256	0.0720478	0.34741	0.193363	0.108815
AQK-20-0-3f_metabat_bin.19_sub.contigs	d__Bacteria;p__Proteobacteria;c__Alphaproteobacteria;o__Rhodobacterales;f__Rhodobacteraceae;g__Roseovarius;s__	81.62	9.09	3.77	medium	186	103585	3731728	20063.1	66.13	33720	19300	36	74	0.107413	0.120545	0.114694	0.0676201
AQK-20-0-3f_metabat_bin.204.contigs	d__Bacteria;p__Proteobacteria;c__Alphaproteobacteria;o__Rhodobacterales;f__Rhodobacteraceae;g__Roseovarius;s__	77.37	6.1	65.52	medium	411	34493	2908291	7076.13	63.94	8643	5224	104	212	0.268441	0.854299	0.191808	0.150862
AYK-19-4-0.22f_metabat_bin.118.contigs	d__Bacteria;p__Proteobacteria;c__Alphaproteobacteria;o__Rhodobacterales;f__Rhodobacteraceae;g__Roseovarius;s__	94.24	0.76	50	high	160	97951	3201293	20008.1	66.15	33526	18422	32	65	0.0979268	0.374834	0.218536	0.132848
AYK-20-1-3f_metabat_bin.121.contigs	d__Bacteria;p__Proteobacteria;c__Alphaproteobacteria;o__Rhodobacterales;f__Rhodobacteraceae;g__Roseovarius;s__	91.57	1.27	37.5	high	100	126771	3162161	31621.6	66.09	62176	34023	18	37	0.159182	0.420101	0.322736	0.140528
AYK-20-1-3f_metabat_bin.56_sub.contigs	d__Bacteria;p__Proteobacteria;c__Alphaproteobacteria;o__Rhodobacterales;f__Rhodobacteraceae;g__Roseovarius;s__	76.32	1.57	19.05	medium	537	28452	3135548	5839.01	61.97	6457	4258	144	295	0.0662056	0.15986	0.125299	0.0764175
AYK-20-2-0.22f_concoct_bin.144.contigs	d__Bacteria;p__Proteobacteria;c__Alphaproteobacteria;o__Rhodobacterales;f__Rhodobacteraceae;g__Roseovarius;s__	50.56	3.09	4.55	medium	574	13121	1916280	3338.47	65.63	3390	2549	198	363	0.128191	0.575032	0.312702	0.189566
AYK-20-2-3f_concoct_bin.8_sub.contigs	d__Bacteria;p__Proteobacteria;c__Alphaproteobacteria;o__Rhodobacterales;f__Rhodobacteraceae;g__Roseovarius;s__	75.42	9.62	65.45	medium	610	32539	3347042	5486.95	63.44	6681	3828	146	312	0.204849	0.657945	0.144972	0.115326
AYK-20-2-3f_metabat_bin.129.contigs	d__Bacteria;p__Proteobacteria;c__Alphaproteobacteria;o__Rhodobacterales;f__Rhodobacteraceae;g__Roseovarius;s__	82.26	5.15	17.24	medium	138	88577	2995123	21703.8	65.96	33230	19645	29	59	0.116924	0.403195	0.236822	0.148899
AYK-20-2-3f_metabat_bin.186.contigs	d__Bacteria;p__Proteobacteria;c__Alphaproteobacteria;o__Rhodobacterales;f__Rhodobacteraceae;g__Roseovarius;s__	85.85	3.93	11.11	medium	115	211749	3595068	31261.5	62.21	55440	32509	19	39	0.066008	0.172239	0.116327	0.0744505
AYK-20-2-3f_metabat_bin.77.contigs	d__Bacteria;p__Proteobacteria;c__Alphaproteobacteria;o__Rhodobacterales;f__Rhodobacteraceae;g__Roseovarius;s__	76.29	3.41	56	medium	403	46764	2919160	7243.57	66.8	9003	5368	104	210	0.10373	0.23866	0.19516	0.121963
AYK-20-3-0.22f_metabat_bin.38.contigs	d__Bacteria;p__Proteobacteria;c__Alphaproteobacteria;o__Rhodobacterales;f__Rhodobacteraceae;g__Roseovarius;s__	86.86	3.4	23.08	medium	132	131124	3137353	23767.8	62.84	35301	20999	30	58	0.219178	2.01978	0.425164	0.136102
AYK-20-3-3f_metabat_bin.166.contigs	d__Bacteria;p__Proteobacteria;c__Alphaproteobacteria;o__Rhodobacterales;f__Rhodobacteraceae;g__Roseovarius;s__	91.27	1.66	12.5	high	71	230473	3613177	50889.8	62.08	89307	52313	12	25	0.0714097	0.150462	0.12228	0.134782
AYK-20-3-3f_metabat_bin.216.contigs	d__Bacteria;p__Proteobacteria;c__Alphaproteobacteria;o__Rhodobacterales;f__Rhodobacteraceae;g__Roseovarius;s__	88.88	5.63	8.82	medium	121	97667	3229440	26689.6	66.09	41039	23369	28	53	0.101328	0.371751	0.211247	0.139672
AYK-20-3-3f_metabat_bin.240.contigs	d__Bacteria;p__Proteobacteria;c__Alphaproteobacteria;o__Rhodobacterales;f__Rhodobacteraceae;g__Roseovarius;s__	90.88	4.69	14.81	high	174	98804	3291141	18914.6	63.34	34941	18247	30	63	0.0633316	0.168884	0.147022	0.0887808
AYK-20-3-3f_metabat_bin.346.contigs	d__Bacteria;p__Proteobacteria;c__Alphaproteobacteria;o__Rhodobacterales;f__Rhodobacteraceae;g__Roseovarius;s__	95.72	2.86	19.05	high	216	185867	4041201	18709.3	59.92	61819	21038	22	50	0.0480248	0.102068	0.0889961	0.0498021
AYK-20-3-3f_metabat_bin.37.contigs	d__Bacteria;p__Proteobacteria;c__Alphaproteobacteria;o__Rhodobacterales;f__Rhodobacteraceae;g__Roseovarius;s__	70.97	1.1	36.36	medium	431	43609	2713206	6295.14	66.93	7286	4630	113	229	0.139568	0.413618	0.671903	0.132199
AYK-21-1-0.22f_concoct_bin.134_sub.contigs	d__Bacteria;p__Proteobacteria;c__Alphaproteobacteria;o__Rhodobacterales;f__Rhodobacteraceae;g__Roseovarius;s__	67.91	2.31	20	medium	581	17366	2265136	3898.69	65.93	4276	2888	183	346	0.128864	0.511138	0.310809	0.166038
AYK-21-1-0.22f_concoct_bin.162.contigs	d__Bacteria;p__Proteobacteria;c__Alphaproteobacteria;o__Rhodobacterales;f__Rhodobacteraceae;g__Roseovarius;s__	76.62	3.65	71.43	medium	602	27579	3060903	5084.56	63.81	5868	3774	154	319	0.251168	0.794098	0.177636	0.143029
AYK-21-1-0.22f_metabat_bin.108.contigs	d__Bacteria;p__Proteobacteria;c__Alphaproteobacteria;o__Rhodobacterales;f__Rhodobacteraceae;g__Roseovarius;s__	87.04	1.24	10	medium	122	112454	3055737	25047	62.37	44110	23381	25	49	0.246572	1.97565	0.40282	0.124347
AYK-21-1-3f_metabat_bin.119.contigs	d__Bacteria;p__Proteobacteria;c__Alphaproteobacteria;o__Rhodobacterales;f__Rhodobacteraceae;g__Roseovarius;s__	91.09	2.58	6.67	high	222	95495	3379856	15224.6	65.37	33929	15334	34	73	0.114816	0.425945	0.256752	0.118735
AYK-21-1-3f_metabat_bin.20.contigs	d__Bacteria;p__Proteobacteria;c__Alphaproteobacteria;o__Rhodobacterales;f__Rhodobacteraceae;g__Roseovarius;s__	72.68	8.13	77.55	medium	460	31942	2906276	6317.99	63.72	7391	4586	121	247	0.260584	0.837584	0.177644	0.138669
AYK-21-1-3f_metabat_bin.31.contigs	d__Bacteria;p__Proteobacteria;c__Alphaproteobacteria;o__Rhodobacterales;f__Rhodobacteraceae;g__Roseovarius;s__	87.45	5.05	6.98	medium	146	160532	3324762	22772.3	62.19	37392	20227	28	58	0.229783	1.86034	0.381562	0.120719
AYK-21-2-0.22f_concoct_bin.50_sub.contigs	d__Bacteria;p__Proteobacteria;c__Alphaproteobacteria;o__Rhodobacterales;f__Rhodobacteraceae;g__Roseovarius;s__	89.02	3.99	0	medium	239	127890	3744547	15667.6	62.18	36652	15453	31	72	0.28572	1.46885	0.46205	0.13941
AYK-21-2-0.22f_metabat_bin.48_sub.contigs	d__Bacteria;p__Proteobacteria;c__Alphaproteobacteria;o__Rhodobacterales;f__Rhodobacteraceae;g__Roseovarius;s__	78.7	2.61	21.05	medium	540	35786	3309192	6128.13	64.85	7046	4508	144	290	0.11805	0.423652	0.228944	0.127198
AYK-21-2-0.22f_metabat_bin.60.contigs	d__Bacteria;p__Proteobacteria;c__Alphaproteobacteria;o__Rhodobacterales;f__Rhodobacteraceae;g__Roseovarius;s__	83.39	2.55	80	medium	425	39427	3169410	7457.44	63.81	8999	5553	106	218	0.256704	0.795275	0.172962	0.14009
AYK-21-2-3f_concoct_bin.147_sub.contigs	d__Bacteria;p__Proteobacteria;c__Alphaproteobacteria;o__Rhodobacterales;f__Rhodobacteraceae;g__Roseovarius;s__	90.11	7.54	4.26	medium	259	110861	3942365	15221.5	62.13	29967	14341	38	85	0.23593	1.31108	0.396691	0.101963
AYK-21-2-3f_metabat_bin.183_sub.contigs	d__Bacteria;p__Proteobacteria;c__Alphaproteobacteria;o__Rhodobacterales;f__Rhodobacteraceae;g__Roseovarius;s__	93.52	7.83	17.31	medium	263	102359	3972382	15104.1	64.21	29572	13252	38	86	0.25929	0.526659	0.460718	0.0683671
AYK-21-3-0.22f_concoct_bin.113_sub.contigs	d__Bacteria;p__Proteobacteria;c__Alphaproteobacteria;o__Rhodobacterales;f__Rhodobacteraceae;g__Roseovarius;s__	91.16	8.02	17.14	medium	267	117404	3959055	14827.9	62.16	35561	14701	33	77	0.312513	1.44218	0.447986	0.102786
AYK-21-3-0.22f_metabat_bin.11.contigs	d__Bacteria;p__Proteobacteria;c__Alphaproteobacteria;o__Rhodobacterales;f__Rhodobacteraceae;g__Roseovarius;s__	88.2	2.01	75	medium	328	69520	3456540	10538.2	63.77	14631	8080	72	151	0.219471	0.716409	0.161189	0.120441
AYK-21-3-3f_concoct_bin.105.contigs	d__Bacteria;p__Proteobacteria;c__Alphaproteobacteria;o__Rhodobacterales;f__Rhodobacteraceae;g__Roseovarius;s__	84.06	4.4	61.29	medium	656	61010	4195245	6395.19	62.75	9152	4512	134	298	0.15058	0.443237	0.118686	0.0825795
AYK-21-4-0.22f_concoct_bin.87.contigs	d__Bacteria;p__Proteobacteria;c__Alphaproteobacteria;o__Rhodobacterales;f__Rhodobacteraceae;g__Roseovarius;s__	65.93	3.35	28	medium	512	39216	2995053	5849.71	65.95	7667	4215	120	252	0.0939705	0.202757	0.167581	0.106074
AYK-21-4-3f_metabat_bin.106_sub.contigs	d__Bacteria;p__Proteobacteria;c__Alphaproteobacteria;o__Rhodobacterales;f__Rhodobacteraceae;g__Roseovarius;s__	89.66	3.92	25	medium	384	54399	3186130	8297.21	63.82	10693	6218	86	184	0.415528	0.942341	0.4265	0.193052
JYH-20-2-0.22+3f_concoct_bin.44.contigs	d__Bacteria;p__Proteobacteria;c__Alphaproteobacteria;o__Rhodobacterales;f__Rhodobacteraceae;g__Roseovarius;s__	50.58	1.74	94.74	medium	335	31175	1874413	5595.26	61.74	7009	4128	89	174	0.283629	2.26148	0.67424	0.230973
JYH-20-3-0.22+3f_concoct_bin.2.contigs	d__Bacteria;p__Proteobacteria;c__Alphaproteobacteria;o__Rhodobacterales;f__Rhodobacteraceae;g__Roseovarius;s__	72.92	5.93	87.04	medium	642	32428	2919428	4547.4	62.09	5243	3271	173	352	0.110111	1.42015	0.295895	0.127855
JYH-21-2-0.22+3f_concoct_bin.5.contigs	d__Bacteria;p__Proteobacteria;c__Alphaproteobacteria;o__Rhodobacterales;f__Rhodobacteraceae;g__Roseovarius;s__	67.15	1.23	55.56	medium	575	13781	2336365	4063.24	62.77	4366	3103	182	340	0.159081	2.13137	0.416477	0.178557
WSX-19-0-0.22+3f_concoct_bin.118.contigs	d__Bacteria;p__Proteobacteria;c__Alphaproteobacteria;o__Rhodobacterales;f__Rhodobacteraceae;g__Roseovarius;s__	80.88	3.28	40	medium	579	43779	3159706	5457.18	63.66	6454	3945	145	300	0.227082	0.717353	0.181844	0.153592
WSX-19-0-0.22+3f_concoct_bin.69_sub.contigs	d__Bacteria;p__Proteobacteria;c__Alphaproteobacteria;o__Rhodobacterales;f__Rhodobacteraceae;g__Roseovarius;s__	79.26	2.67	76.47	medium	538	22386	2714765	5046.03	62.47	5750	3747	149	295	0.102384	1.12426	0.308161	0.168446
WSX-20-0-0.22+3f_concoct_bin.17_sub.contigs	d__Bacteria;p__Proteobacteria;c__Alphaproteobacteria;o__Rhodobacterales;f__Rhodobacteraceae;g__Roseovarius;s__	73.13	5.39	24.24	medium	582	66109	2538222	4361.21	62.85	4796	3115	161	325	0.0922167	0.242527	0.215796	0.327012
WSX-19-0-0.22+3f_metabat_bin.203.contigs	d__Bacteria;p__Proteobacteria;c__Alphaproteobacteria;o__Rhodobacterales;f__Rhodobacteraceae;g__Roseovarius;s__Roseovarius gahaiensis	72.86	3.32	54.55	medium	352	33654	2534300	7199.72	59.81	8993	5437	91	181	0.0748196	0.185322	0.193337	0.305259
AYK-19-4-0.22f_metabat_bin.90.contigs	d__Bacteria;p__Proteobacteria;c__Alphaproteobacteria;o__Rhodobacterales;f__Rhodobacteraceae;g__S012-89;s__	86.47	0.96	20	medium	127	136443	3349775	26376.2	62.16	52354	25654	23	44	0.07997	0.19435	0.134196	0.0738508
AYK-21-1-0.22f_metabat_bin.36_sub.contigs	d__Bacteria;p__Proteobacteria;c__Alphaproteobacteria;o__Rhodobacterales;f__Rhodobacteraceae;g__Salibaculum;s__	78.61	1.48	12.5	medium	412	32672	2752733	6681.39	66.84	8149	4922	109	220	0.0933273	0.280699	0.218423	0.165672
AYK-21-1-3f_metabat_bin.129.contigs	d__Bacteria;p__Proteobacteria;c__Alphaproteobacteria;o__Rhodobacterales;f__Rhodobacteraceae;g__Salibaculum;s__	72.46	1.44	30	medium	456	22428	2481947	5442.87	66.79	5941	4076	135	262	0.0962945	0.308298	0.234605	0.17888
AYK-21-2-0.22f_concoct_bin.154.contigs	d__Bacteria;p__Proteobacteria;c__Alphaproteobacteria;o__Rhodobacterales;f__Rhodobacteraceae;g__Salibaculum;s__	93.06	8.93	9.68	medium	440	43127	3501150	7957.16	67.06	11261	6004	94	199	0.0696834	0.215258	0.174416	0.124459
AYK-21-2-3f_concoct_bin.15.contigs	d__Bacteria;p__Proteobacteria;c__Alphaproteobacteria;o__Rhodobacterales;f__Rhodobacteraceae;g__Salibaculum;s__	92.38	2.04	12.5	high	255	65979	3150972	12356.8	66.99	17960	9399	55	114	0.0795709	0.244913	0.189664	0.145019
AYK-21-3-0.22f_concoct_bin.4.contigs	d__Bacteria;p__Proteobacteria;c__Alphaproteobacteria;o__Rhodobacterales;f__Rhodobacteraceae;g__Salibaculum;s__	84.27	1.52	9.09	medium	395	30494	2864411	7251.67	67.08	9397	5503	92	191	0.0880955	0.275654	0.233621	0.165366
AYK-21-3-3f_metabat_bin.38.contigs	d__Bacteria;p__Proteobacteria;c__Alphaproteobacteria;o__Rhodobacterales;f__Rhodobacteraceae;g__Salibaculum;s__	92.45	1.1	18.18	high	211	75835	3206952	15198.8	66.72	22587	13166	48	93	0.0768375	0.239294	0.176374	0.141427
AYK-21-4-0.22f_metabat_bin.56_sub.contigs	d__Bacteria;p__Proteobacteria;c__Alphaproteobacteria;o__Rhodobacterales;f__Rhodobacteraceae;g__Salibaculum;s__	87.58	3.88	33.33	medium	74	148920	3113003	42067.6	66.61	73753	47208	17	30	0.113592	0.266068	0.201229	0.144044
AYK-21-4-3f_metabat_bin.85_sub.contigs	d__Bacteria;p__Proteobacteria;c__Alphaproteobacteria;o__Rhodobacterales;f__Rhodobacteraceae;g__Salibaculum;s__	88.37	1.53	10	medium	309	52696	3036753	9827.68	66.84	12082	7717	76	154	0.127842	0.296411	0.266859	0.163154
AYK-19-2-3f_concoct_bin.83.contigs	d__Bacteria;p__Proteobacteria;c__Alphaproteobacteria;o__Rhodobacterales;f__Rhodobacteraceae;g__Sulfitobacter;s__	91.88	1.4	33.33	high	318	133333	3605760	11338.9	59.54	18976	9484	51	120	0.0411341	0.30266	0.0897092	0.0453161
AYK-19-2-3f_metabat_bin.48_sub.contigs	d__Bacteria;p__Proteobacteria;c__Alphaproteobacteria;o__Rhodobacterales;f__Rhodobacteraceae;g__Sulfitobacter;s__	68.44	0.48	25	medium	495	32081	2768388	5592.7	58.59	6250	4042	142	279	0.0633296	0.210405	0.139855	0.0681828
AYK-19-4-0.22f_metabat_bin.137.contigs	d__Bacteria;p__Proteobacteria;c__Alphaproteobacteria;o__Rhodobacterales;f__Rhodobacteraceae;g__Sulfitobacter;s__	94.2	2.84	14.29	high	160	148105	3753500	23459.4	59.44	44180	21135	27	58	0.0543811	0.298012	0.0962223	0.0464338
AYK-19-4-0.22f_metabat_bin.60.contigs	d__Bacteria;p__Proteobacteria;c__Alphaproteobacteria;o__Rhodobacterales;f__Rhodobacteraceae;g__Sulfitobacter;s__	99.04	1.06	0	high	181	121608	3622263	20012.5	59.94	37761	18624	31	64	0.176549	2.8291	0.340035	0.0681907
AYK-20-1-0.22f_metabat_bin.65.contigs	d__Bacteria;p__Proteobacteria;c__Alphaproteobacteria;o__Rhodobacterales;f__Rhodobacteraceae;g__Sulfitobacter;s__	98.88	3.74	4	high	126	146624	3615882	28697.5	60.09	47243	30766	26	50	0.132172	2.39816	0.305651	0.106671
AYK-20-1-3f_concoct_bin.143_sub.contigs	d__Bacteria;p__Proteobacteria;c__Alphaproteobacteria;o__Rhodobacterales;f__Rhodobacteraceae;g__Sulfitobacter;s__	60	3.53	5.26	medium	585	17251	2226424	3805.85	57.09	3988	2841	187	351	0.175963	0.241303	0.323353	0.059429
AYK-20-1-3f_metabat_bin.104.contigs	d__Bacteria;p__Proteobacteria;c__Alphaproteobacteria;o__Rhodobacterales;f__Rhodobacteraceae;g__Sulfitobacter;s__	92.5	1.16	50	high	131	158246	3610630	27562.1	59.45	56449	28735	21	45	0.050656	0.30873	0.101539	0.0501529
AYK-20-1-3f_metabat_bin.176.contigs	d__Bacteria;p__Proteobacteria;c__Alphaproteobacteria;o__Rhodobacterales;f__Rhodobacteraceae;g__Sulfitobacter;s__	82.23	2.34	15.38	medium	128	135038	3017195	23571.8	60.03	41189	25059	25	49	0.179348	2.74349	0.381672	0.112256
AYK-20-2-0.22f_metabat_bin.76.contigs	d__Bacteria;p__Proteobacteria;c__Alphaproteobacteria;o__Rhodobacterales;f__Rhodobacteraceae;g__Sulfitobacter;s__	90.46	1.17	0	high	108	149281	3151958	29184.8	60.12	53702	30958	19	38	0.230746	2.83995	0.501783	0.0907823
AYK-20-2-3f_concoct_bin.125_sub.contigs	d__Bacteria;p__Proteobacteria;c__Alphaproteobacteria;o__Rhodobacterales;f__Rhodobacteraceae;g__Sulfitobacter;s__	83.12	7.96	5.13	medium	531	124345	4782672	9006.92	59.3	32612	5821	38	129	0.036807	0.133582	0.0630968	0.0331838
AYK-20-2-3f_concoct_bin.132.contigs	d__Bacteria;p__Proteobacteria;c__Alphaproteobacteria;o__Rhodobacterales;f__Rhodobacteraceae;g__Sulfitobacter;s__	81.49	1.6	28.57	medium	283	36873	2637950	9321.38	57.83	12854	7786	69	137	0.0837234	0.176898	0.174574	0.0651214
AYK-20-2-3f_metabat_bin.64.contigs	d__Bacteria;p__Proteobacteria;c__Alphaproteobacteria;o__Rhodobacterales;f__Rhodobacteraceae;g__Sulfitobacter;s__	94.57	7.67	25	medium	199	144272	3984614	20023.2	59.82	41000	16732	30	67	0.226659	2.40031	0.346486	0.0642847
AYK-20-2-3f_metabat_bin.67.contigs	d__Bacteria;p__Proteobacteria;c__Alphaproteobacteria;o__Rhodobacterales;f__Rhodobacteraceae;g__Sulfitobacter;s__	97.71	0.75	25	high	170	187543	3854450	22673.2	58.38	49380	22466	24	53	0.0658248	0.225185	0.132948	0.105429
AYK-20-3-0.22f_metabat_bin.72.contigs	d__Bacteria;p__Proteobacteria;c__Alphaproteobacteria;o__Rhodobacterales;f__Rhodobacteraceae;g__Sulfitobacter;s__	93.19	1.79	18.75	high	382	56275	3639335	9527.05	59.33	12768	7604	86	177	0.0488927	0.318472	0.104308	0.0484661
AYK-20-3-3f_concoct_bin.107_sub.contigs	d__Bacteria;p__Proteobacteria;c__Alphaproteobacteria;o__Rhodobacterales;f__Rhodobacteraceae;g__Sulfitobacter;s__	77.44	4.55	73.91	medium	379	39973	2933822	7740.96	61.66	10448	5876	87	182	0.0741016	0.197907	0.185487	0.0948714
AYK-20-3-3f_concoct_bin.164_sub.contigs	d__Bacteria;p__Proteobacteria;c__Alphaproteobacteria;o__Rhodobacterales;f__Rhodobacteraceae;g__Sulfitobacter;s__	94.42	9.51	27.59	medium	272	130439	4076190	14986	59.74	36517	16047	34	77	0.187383	1.82388	0.236567	0.0663441
AYK-20-3-3f_metabat_bin.155.contigs	d__Bacteria;p__Proteobacteria;c__Alphaproteobacteria;o__Rhodobacterales;f__Rhodobacteraceae;g__Sulfitobacter;s__	90.5	1.81	0	high	105	276868	3543177	33744.5	58.39	91893	34911	12	27	0.0460772	0.164463	0.0913438	0.0563652
AYK-20-3-3f_metabat_bin.324_sub.contigs	d__Bacteria;p__Proteobacteria;c__Alphaproteobacteria;o__Rhodobacterales;f__Rhodobacteraceae;g__Sulfitobacter;s__	90.63	6.04	2.22	medium	220	100575	4001423	18188.3	59.43	33583	16695	41	80	0.042983	0.246196	0.0821094	0.0441489
AYK-21-1-0.22f_concoct_bin.88_sub.contigs	d__Bacteria;p__Proteobacteria;c__Alphaproteobacteria;o__Rhodobacterales;f__Rhodobacteraceae;g__Sulfitobacter;s__	96.49	8.57	2.17	medium	796	130443	7276793	9141.7	58.54	17680	6279	89	269	0.470538	0.574869	0.469326	0.0356673
AYK-21-1-3f_metabat_bin.162.contigs	d__Bacteria;p__Proteobacteria;c__Alphaproteobacteria;o__Rhodobacterales;f__Rhodobacteraceae;g__Sulfitobacter;s__	85	1.06	0	medium	160	337927	3528755	22054.7	59.47	61911	22999	16	40	0.0492851	0.27674	0.092565	0.0582487
AYK-21-1-3f_metabat_bin.74.contigs	d__Bacteria;p__Proteobacteria;c__Alphaproteobacteria;o__Rhodobacterales;f__Rhodobacteraceae;g__Sulfitobacter;s__	91.82	4.83	4.55	high	117	130455	3300003	28205.2	60.16	52344	28210	23	46	0.158146	2.63514	0.343277	0.0793855
AYK-21-2-0.22f_metabat_bin.74.contigs	d__Bacteria;p__Proteobacteria;c__Alphaproteobacteria;o__Rhodobacterales;f__Rhodobacteraceae;g__Sulfitobacter;s__	89.37	1.87	0	medium	120	149869	3277815	27315.1	60.07	57384	30958	21	41	0.20456	2.77572	0.379692	0.113748
AYK-21-2-3f_metabat_bin.36.contigs	d__Bacteria;p__Proteobacteria;c__Alphaproteobacteria;o__Rhodobacterales;f__Rhodobacteraceae;g__Sulfitobacter;s__	93.04	1.78	5.88	high	378	48148	3636062	9619.21	59.61	12761	7933	85	174	0.0453618	0.310553	0.0980238	0.0499151
AYK-21-3-0.22f_metabat_bin.98.contigs	d__Bacteria;p__Proteobacteria;c__Alphaproteobacteria;o__Rhodobacterales;f__Rhodobacteraceae;g__Sulfitobacter;s__	91.21	5.41	11.11	medium	148	130455	3481126	23521.1	59.85	47808	21270	25	52	0.239622	2.91845	0.388509	0.078663
AYK-21-3-3f_metabat_bin.82.contigs	d__Bacteria;p__Proteobacteria;c__Alphaproteobacteria;o__Rhodobacterales;f__Rhodobacteraceae;g__Sulfitobacter;s__	92.97	6.87	10.71	medium	118	136127	3442331	29172.3	60.31	52344	31426	24	46	0.135935	2.4354	0.296824	0.0734614
AYK-21-4-0.22f_metabat_bin.27.contigs	d__Bacteria;p__Proteobacteria;c__Alphaproteobacteria;o__Rhodobacterales;f__Rhodobacteraceae;g__Sulfitobacter;s__	93.9	8.22	15.69	medium	159	130334	3514359	22102.9	59.91	41259	22129	28	56	0.170266	2.67771	0.349826	0.0830777
AYK-21-4-3f_metabat_bin.107.contigs	d__Bacteria;p__Proteobacteria;c__Alphaproteobacteria;o__Rhodobacterales;f__Rhodobacteraceae;g__Sulfitobacter;s__	95.34	5.34	2.5	medium	152	170082	3567417	23469.8	60.13	43049	25375	26	53	0.23259	3.34635	0.4083	0.170347
AYK-20-3-0.22f_metabat_bin.75_sub.contigs	d__Bacteria;p__Proteobacteria;c__Alphaproteobacteria;o__Rhodobacterales;f__Rhodobacteraceae;g__Thalassorhabdomicrobium;s__	88.81	2.78	46.67	medium	250	196435	3103751	12415	59.53	19153	10258	41	97	0.0851237	0.321898	0.15589	0.0807836
WSX-20-0-0.22+3f_metabat_bin.77.contigs	d__Bacteria;p__Proteobacteria;c__Alphaproteobacteria;o__Rhodobacterales;f__Rhodobacteraceae;g__UBA9554;s__	83.33	4.15	39.13	medium	258	79890	2702653	10475.4	65.8	14408	8329	57	120	0.114234	0.289087	0.320309	0.480399
WSX-20-0-0.22+3f_concoct_bin.163_sub.contigs	d__Bacteria;p__Proteobacteria;c__Alphaproteobacteria;o__Rhodobacterales;f__Rhodobacteraceae;g__UBA996;s__	84.5	6.96	6.98	medium	99	161875	2781165	28092.6	66.8	74853	51606	13	24	0.0876144	0.231208	0.249004	0.497399
AYK-19-2-0.22f_concoct_bin.93.contigs	d__Bacteria;p__Proteobacteria;c__Alphaproteobacteria;o__Rhodobacterales;f__Rhodobacteraceae;g__Yoonia;s__	80.45	6.16	52.94	medium	328	45668	2891282	8814.88	57.74	13022	7237	68	142	0.0835923	1.3163	0.181322	0.13584
AYK-19-2-3f_metabat_bin.64.contigs	d__Bacteria;p__Proteobacteria;c__Alphaproteobacteria;o__Rhodobacterales;f__Rhodobacteraceae;g__Yoonia;s__	88.35	5.34	67.74	medium	274	48440	2965110	10821.6	57.87	16418	8324	59	123	0.0860804	1.38923	0.217731	0.132448
AYK-20-1-0.22f_metabat_bin.55.contigs	d__Bacteria;p__Proteobacteria;c__Alphaproteobacteria;o__Rhodobacterales;f__Rhodobacteraceae;g__Yoonia;s__	95.98	2.39	46.67	high	255	53691	2987108	11714.1	57.77	17319	8749	55	116	0.0749213	1.40166	0.1752	0.112472
AYK-20-2-0.22f_metabat_bin.52.contigs	d__Bacteria;p__Proteobacteria;c__Alphaproteobacteria;o__Rhodobacterales;f__Rhodobacteraceae;g__Yoonia;s__	86.79	1.93	33.33	medium	183	71597	2879819	15736.7	57.76	27220	13535	35	75	0.135304	1.55412	0.220899	0.123087
AYK-20-3-0.22f_concoct_bin.42.contigs	d__Bacteria;p__Proteobacteria;c__Alphaproteobacteria;o__Rhodobacterales;f__Rhodobacteraceae;g__Yoonia;s__	89.58	5.48	61.29	medium	458	49494	3510300	7664.41	57.48	10745	5638	99	210	0.0713801	0.997953	0.142046	0.0957364
AYK-21-1-0.22f_metabat_bin.19.contigs	d__Bacteria;p__Proteobacteria;c__Alphaproteobacteria;o__Rhodobacterales;f__Rhodobacteraceae;g__Yoonia;s__	99.7	2.19	20	high	86	268897	3589343	41736.5	57.56	94082	52836	12	25	0.309863	1.21997	0.393976	0.092082
AYK-21-1-3f_metabat_bin.37.contigs	d__Bacteria;p__Proteobacteria;c__Alphaproteobacteria;o__Rhodobacterales;f__Rhodobacteraceae;g__Yoonia;s__	93.16	4.02	62.96	high	335	47011	3669640	10954.1	57.45	14821	8648	79	159	0.122804	1.13146	0.206392	0.0919166
AYK-21-2-0.22f_metabat_bin.58.contigs	d__Bacteria;p__Proteobacteria;c__Alphaproteobacteria;o__Rhodobacterales;f__Rhodobacteraceae;g__Yoonia;s__	99.13	3.16	6.25	high	84	309534	3590960	42749.5	57.49	121267	64205	10	20	0.287257	1.20508	0.330575	0.0937903
AYK-21-2-3f_metabat_bin.66_sub.contigs	d__Bacteria;p__Proteobacteria;c__Alphaproteobacteria;o__Rhodobacterales;f__Rhodobacteraceae;g__Yoonia;s__	51.47	0.53	50	medium	302	33009	1916415	6345.75	57.48	7333	4424	73	160	0.105363	0.720411	0.262169	0.135207
AYK-21-3-0.22f_metabat_bin.59.contigs	d__Bacteria;p__Proteobacteria;c__Alphaproteobacteria;o__Rhodobacterales;f__Rhodobacteraceae;g__Yoonia;s__	96.35	6.76	21.88	medium	149	151318	3800334	25505.6	57.78	57696	25824	21	48	0.193278	0.986373	0.275407	0.0907413
AYK-21-3-3f_metabat_bin.12.contigs	d__Bacteria;p__Proteobacteria;c__Alphaproteobacteria;o__Rhodobacterales;f__Rhodobacteraceae;g__Yoonia;s__	94.4	2.37	19.05	high	104	228253	3590392	34523	57.37	64563	36673	15	32	0.3142	1.14663	0.421263	0.105668
AYK-21-4-0.22f_concoct_bin.36.contigs	d__Bacteria;p__Proteobacteria;c__Alphaproteobacteria;o__Rhodobacterales;f__Rhodobacteraceae;g__Yoonia;s__	57.29	3.27	56.25	medium	545	15019	1999457	3668.73	59.49	3830	2726	176	331	0.117844	0.379253	0.358807	0.144127
AYK-21-4-3f_metabat_bin.112.contigs	d__Bacteria;p__Proteobacteria;c__Alphaproteobacteria;o__Rhodobacterales;f__Rhodobacteraceae;g__Yoonia;s__	99.39	7.49	17.24	medium	119	206279	3771535	31693.6	57.68	87228	35488	15	33	0.285709	1.09916	0.372242	0.0860185
JYH-21-1-0.22+3f_metabat_bin.64.contigs	d__Bacteria;p__Proteobacteria;c__Alphaproteobacteria;o__Rhodobacterales;f__Rhodobacteraceae;g__Yoonia;s__	77.35	4.51	48.15	medium	130	99981	2587943	19907.3	62.1	34968	17792	25	52	0.4388	0.893716	2.05254	0.220512
WSX-19-0-0.22+3f_metabat_bin.183.contigs	d__Bacteria;p__Proteobacteria;c__Alphaproteobacteria;o__Rhodobacterales;f__Rhodobacteraceae;g__Yoonia;s__	75.14	0.97	42.86	medium	73	182711	2237526	30651	58.03	51760	26206	15	32	0.100145	0.487911	0.275039	0.65332
WSX-20-0-0.22+3f_metabat_bin.120_sub.contigs	d__Bacteria;p__Proteobacteria;c__Alphaproteobacteria;o__Rhodobacterales;f__Rhodobacteraceae;g__Yoonia;s__	86.41	2.8	32	medium	307	37760	2688405	8757.02	60.45	11341	6634	75	151	0.0796327	0.192264	0.211972	0.18544
AYK-20-1-0.22f_metabat_bin.39_sub.contigs	d__Bacteria;p__Proteobacteria;c__Alphaproteobacteria;o__Rhodobacterales;f__Rhodobacteraceae;g__Yoonia;s__Yoonia sp018402175	78.17	5.95	67.44	medium	428	31433	2352008	5495.35	61.07	5924	3990	124	244	6.48433	16.9553	18.8236	1.8996
AYK-20-1-3f_metabat_bin.51.contigs	d__Bacteria;p__Proteobacteria;c__Alphaproteobacteria;o__Rhodobacterales;f__Rhodobacteraceae;g__Yoonia;s__Yoonia sp018402175	77.75	5.83	54.17	medium	389	19862	2210095	5681.48	61.23	6491	4074	109	217	6.31839	17.5857	19.5044	1.96946
AYK-20-2-0.22f_metabat_bin.51.contigs	d__Bacteria;p__Proteobacteria;c__Alphaproteobacteria;o__Rhodobacterales;f__Rhodobacteraceae;g__Yoonia;s__Yoonia sp018402175	79.11	7.23	57.14	medium	407	52695	2349352	5772.36	61.12	6442	4261	113	227	6.15297	16.71	18.6034	1.8672
AYK-20-3-0.22f_metabat_bin.116.contigs	d__Bacteria;p__Proteobacteria;c__Alphaproteobacteria;o__Rhodobacterales;f__Rhodobacteraceae;g__Yoonia;s__Yoonia sp018402175	81.39	5.73	62.5	medium	450	27833	2457135	5460.3	61.15	6099	4037	129	255	5.78992	15.3444	17.2243	1.70447
AYK-21-1-0.22f_metabat_bin.15.contigs	d__Bacteria;p__Proteobacteria;c__Alphaproteobacteria;o__Rhodobacterales;f__Rhodobacteraceae;g__Yoonia;s__Yoonia sp018402175	83.86	5.09	72.5	medium	605	43458	3704333	6122.86	59.55	7171	4289	153	321	3.25742	7.50485	8.62511	0.80147
AYK-21-1-3f_metabat_bin.93.contigs	d__Bacteria;p__Proteobacteria;c__Alphaproteobacteria;o__Rhodobacterales;f__Rhodobacteraceae;g__Yoonia;s__Yoonia sp018402175	78.66	6.96	85.37	medium	456	25388	2401063	5265.49	61.42	5723	3797	130	261	5.46525	15.5706	17.4007	1.71411
AYK-21-2-0.22f_concoct_bin.36_sub.contigs	d__Bacteria;p__Proteobacteria;c__Alphaproteobacteria;o__Rhodobacterales;f__Rhodobacteraceae;g__Yoonia;s__Yoonia sp018402175	87.79	9.13	85	medium	603	25313	2842547	4714.01	61.2	5375	3212	151	322	4.98524	12.3393	13.9926	1.33951
AYK-21-3-3f_metabat_bin.76_sub.contigs	d__Bacteria;p__Proteobacteria;c__Alphaproteobacteria;o__Rhodobacterales;f__Rhodobacteraceae;g__Yoonia;s__Yoonia sp018402175	81.34	7.32	62.22	medium	485	25153	2776596	5724.94	60.73	6721	4050	130	266	5.27275	12.8039	14.7723	1.42067
AYK-21-4-3f_metabat_bin.23.contigs	d__Bacteria;p__Proteobacteria;c__Alphaproteobacteria;o__Rhodobacterales;f__Rhodobacteraceae;g__Yoonia;s__Yoonia sp018402175	79.3	4.18	63.33	medium	393	28578	2273053	5783.85	61.39	6450	4129	106	216	6.12513	17.6347	19.6297	1.96431
JYH-20-1-0.22+3f_metabat_bin.41.contigs	d__Bacteria;p__Proteobacteria;c__Alphaproteobacteria;o__Rhodobacterales;f__Rhodobacteraceae;g__Yoonia;s__Yoonia sp018402175	63.18	8.06	96.43	medium	437	18345	2154254	4929.64	61.36	5212	3602	131	257	6.35933	15.3166	19.9224	1.76614
WSX-19-0-0.22+3f_concoct_bin.123.contigs	d__Bacteria;p__Proteobacteria;c__Alphaproteobacteria;o__Rhodobacterales;f__Rhodobacteraceae;g__Yoonia;s__Yoonia sp018402175	84.47	4.24	68.75	medium	378	52963	2508185	6635.41	61.08	8174	4893	83	182	5.63065	16.9221	18.6917	2.09012
AQK-20-0-3f_metabat_bin.278.contigs	d__Bacteria;p__Proteobacteria;c__Alphaproteobacteria;o__Rhodospirillales;f__Casp-alpha2;g__UBA4479;s__	61.78	0.75	100	medium	307	36135	2475803	8064.5	58.76	10297	6106	80	158	0.0587868	0.0705476	0.0672258	0.0361998
AQK-20-0-3f_metabat_bin.196.contigs	d__Bacteria;p__Proteobacteria;c__Alphaproteobacteria;o__Rhodospirillales;f__JAHDSF01;g__;s__	87.54	1.24	0	medium	130	150143	3871389	29779.9	66.73	45580	27520	24	50	0.0978735	0.071519	0.0672417	0.0373488
AYK-20-1-3f_metabat_bin.31.contigs	d__Bacteria;p__Proteobacteria;c__Alphaproteobacteria;o__Rickettsiales;f__;g__;s__	61.57	0	0	medium	10	96859	340499	34049.9	28.14	51208	45221	3	4	0.035075	0.695687	0.31839	0.241729
AYK-20-3-3f_metabat_bin.243.contigs	d__Bacteria;p__Proteobacteria;c__Alphaproteobacteria;o__Rickettsiales;f__;g__;s__	53.88	2.13	20	medium	61	50190	643292	10545.8	29.24	15044	7459	11	27	0.103304	0.407811	0.294136	0.225999
AYK-20-3-3f_metabat_bin.40.contigs	d__Bacteria;p__Proteobacteria;c__Alphaproteobacteria;o__Rickettsiales;f__;g__;s__	96.38	0	0	high	22	371710	1979838	89992.6	46.4	146914	117768	4	8	0.0445457	0.101334	0.0724006	0.0572945
AQK-20-0-3f_metabat_bin.48.contigs	d__Bacteria;p__Proteobacteria;c__Alphaproteobacteria;o__Rickettsiales;f__SXRF01;g__;s__	80.42	0.37	100	medium	157	39770	1686161	10739.9	53.85	14622	8572	37	75	0.244459	0.134012	0.160376	0.0761323
JYH-20-3-0.22+3f_metabat_bin.256.contigs	d__Bacteria;p__Proteobacteria;c__Alphaproteobacteria;o__Rickettsiales;f__SXRF01;g__;s__	97.8	0	0	high	24	238753	2212600	92191.7	46.81	135187	86762	7	12	0.0540568	0.142997	0.745525	0.113855
AYK-20-1-3f_metabat_bin.73.contigs	d__Bacteria;p__Proteobacteria;c__Alphaproteobacteria;o__Rickettsiales;f__UBA6187;g__;s__	92.31	0.55	0	high	130	44039	1496147	11508.8	34.71	17131	9339	30	59	0.136551	0.200726	0.166392	0.0854036
AYK-20-3-3f_metabat_bin.52.contigs	d__Bacteria;p__Proteobacteria;c__Alphaproteobacteria;o__Rickettsiales;f__UBA6187;g__;s__	97.8	0.55	0	high	87	79521	1480126	17012.9	34.74	23242	14340	20	39	0.06221	0.213193	0.126638	0.0896418
AQK-20-0-3f_metabat_bin.2_sub.contigs	d__Bacteria;p__Proteobacteria;c__Alphaproteobacteria;o__SMXP01;f__SMXP01;g__;s__	79.78	1.45	75	medium	213	75168	2358790	11074.1	58.23	15352	9025	50	101	0.0924426	0.0702844	0.0626842	0.0387353
AQK-20-0-3f_metabat_bin.7.contigs	d__Bacteria;p__Proteobacteria;c__Alphaproteobacteria;o__SP197;f__SP197;g__;s__	82.17	2.39	14.29	medium	121	131123	3880314	32068.7	67.11	54518	36400	24	45	0.0667231	0.0738688	0.0700788	0.0365312
WSX-20-0-0.22+3f_metabat_bin.132.contigs	d__Bacteria;p__Proteobacteria;c__Alphaproteobacteria;o__Sphingomonadales;f__Sphingomonadaceae;g__Alteraurantiacibacter;s__	94.87	3.89	25.93	high	235	70102	3171727	13496.7	65.81	22048	11321	45	96	0.054531	0.123364	0.115805	1.00309
AYK-21-4-0.22f_metabat_bin.15.contigs	d__Bacteria;p__Proteobacteria;c__Alphaproteobacteria;o__Sphingomonadales;f__Sphingomonadaceae;g__Blastomonas;s__Blastomonas ursincola	95.65	1.54	18.18	high	49	394098	3766081	76858.8	64.51	174848	77167	8	17	0.0340628	0.26611	0.0682004	0.0421012
AQK-20-0-3f_metabat_bin.351.contigs	d__Bacteria;p__Proteobacteria;c__Alphaproteobacteria;o__Sphingomonadales;f__Sphingomonadaceae;g__Erythrobacter;s__	68.01	0.6	0	medium	237	25371	1764518	7445.22	59.61	8522	5869	66	129	0.080022	0.172574	0.119477	0.081498
AYK-20-2-3f_metabat_bin.221_sub.contigs	d__Bacteria;p__Proteobacteria;c__Alphaproteobacteria;o__Sphingomonadales;f__Sphingomonadaceae;g__Erythrobacter;s__	72.37	1.97	27.27	medium	367	17969	1857337	5060.86	59.48	5582	3882	116	218	0.0746934	0.165798	0.111537	0.0901756
AYK-20-3-3f_metabat_bin.280.contigs	d__Bacteria;p__Proteobacteria;c__Alphaproteobacteria;o__Sphingomonadales;f__Sphingomonadaceae;g__Erythrobacter;s__	99.17	1.07	14.29	high	56	279663	2617632	46743.4	59.42	100808	45057	9	18	0.0582273	0.11912	0.0831067	0.06158
AYK-20-3-3f_metabat_bin.95.contigs	d__Bacteria;p__Proteobacteria;c__Alphaproteobacteria;o__Sphingomonadales;f__Sphingomonadaceae;g__Erythrobacter;s__	96.58	3.99	39.13	high	234	87998	2875841	12289.9	59.46	21497	10134	41	89	0.0664175	0.0999263	0.0795982	0.0830293
AYK-21-1-0.22f_metabat_bin.83.contigs	d__Bacteria;p__Proteobacteria;c__Alphaproteobacteria;o__Sphingomonadales;f__Sphingomonadaceae;g__Erythrobacter;s__	97.43	0.73	0	high	124	151542	3224247	26002	60.82	46390	21018	21	47	0.0328032	0.306999	0.0867053	0.472555
AYK-21-1-3f_metabat_bin.135.contigs	d__Bacteria;p__Proteobacteria;c__Alphaproteobacteria;o__Sphingomonadales;f__Sphingomonadaceae;g__Erythrobacter;s__	96.45	0.91	40	high	120	133980	3200186	26668.2	60.81	41263	22986	24	50	0.0360101	0.314868	0.0922621	0.488271
AYK-21-1-3f_metabat_bin.68.contigs	d__Bacteria;p__Proteobacteria;c__Alphaproteobacteria;o__Sphingomonadales;f__Sphingomonadaceae;g__Erythrobacter;s__	92.66	2.32	27.78	high	223	73418	2476208	11104.1	59.41	16233	8799	43	98	0.795068	0.600732	1.40498	0.0650256
AYK-21-2-0.22f_metabat_bin.1.contigs	d__Bacteria;p__Proteobacteria;c__Alphaproteobacteria;o__Sphingomonadales;f__Sphingomonadaceae;g__Erythrobacter;s__	96.16	1.3	50	high	139	107228	3252693	23400.7	60.79	38987	19541	29	59	0.030826	0.290782	0.0816132	0.446254
AYK-21-2-3f_concoct_bin.121.contigs	d__Bacteria;p__Proteobacteria;c__Alphaproteobacteria;o__Sphingomonadales;f__Sphingomonadaceae;g__Erythrobacter;s__	96.13	3.57	52.94	high	296	111187	3986125	13466.6	60.3	28248	13353	42	93	0.102927	0.175819	0.0570874	0.215441
AYK-21-2-3f_metabat_bin.72_sub.contigs	d__Bacteria;p__Proteobacteria;c__Alphaproteobacteria;o__Sphingomonadales;f__Sphingomonadaceae;g__Erythrobacter;s__	86.57	1.69	9.09	medium	308	44705	2278047	7396.26	59.56	8939	5779	77	158	0.158828	0.27205	0.253635	0.080581
AYK-21-3-0.22f_metabat_bin.92.contigs	d__Bacteria;p__Proteobacteria;c__Alphaproteobacteria;o__Sphingomonadales;f__Sphingomonadaceae;g__Erythrobacter;s__	92.12	1.02	0	high	149	89574	3022252	20283.6	60.87	30840	17849	31	62	0.0341633	0.32816	0.0883326	0.510671
AYK-21-3-3f_metabat_bin.59.contigs	d__Bacteria;p__Proteobacteria;c__Alphaproteobacteria;o__Sphingomonadales;f__Sphingomonadaceae;g__Erythrobacter;s__	86.04	0.74	50	medium	95	134111	2949202	31044.2	60.79	49128	31191	20	38	0.0339384	0.321277	0.0917172	0.499433
AYK-21-4-0.22f_metabat_bin.80.contigs	d__Bacteria;p__Proteobacteria;c__Alphaproteobacteria;o__Sphingomonadales;f__Sphingomonadaceae;g__Erythrobacter;s__	91.55	1.01	50	high	125	113955	3148273	25186.2	60.74	40455	22779	24	51	0.0332057	0.308097	0.0868626	0.458541
AYK-21-4-3f_metabat_bin.45.contigs	d__Bacteria;p__Proteobacteria;c__Alphaproteobacteria;o__Sphingomonadales;f__Sphingomonadaceae;g__Erythrobacter;s__	97.76	1.71	25	high	125	148086	3211628	25693	60.81	38653	23362	24	52	0.0332321	0.307213	0.0840537	0.467678
WSX-19-0-0.22+3f_metabat_bin.31.contigs	d__Bacteria;p__Proteobacteria;c__Alphaproteobacteria;o__Sphingomonadales;f__Sphingomonadaceae;g__Erythrobacter;s__	78.71	0.05	0	medium	88	155218	2117229	24059.4	59.62	33406	20612	19	39	0.051591	0.116245	0.105586	0.136789
AYK-21-3-0.22f_metabat_bin.32.contigs	d__Bacteria;p__Proteobacteria;c__Alphaproteobacteria;o__Sphingomonadales;f__Sphingomonadaceae;g__Erythrobacter;s__Erythrobacter donghaensis_B	98.21	1.29	0	high	72	190727	3351611	46550.2	67.74	62707	45660	14	30	0.0614473	0.229249	0.116728	0.0724878
AYK-21-3-3f_concoct_bin.88_sub.contigs	d__Bacteria;p__Proteobacteria;c__Alphaproteobacteria;o__Sphingomonadales;f__Sphingomonadaceae;g__Erythrobacter;s__Erythrobacter donghaensis_B	96.86	6.6	20.59	medium	111	300930	4235621	38158.7	66.26	101859	47904	13	29	0.025283	0.17017	0.0486196	0.0383628
AQK-20-0-3f_metabat_bin.188.contigs	d__Bacteria;p__Proteobacteria;c__Alphaproteobacteria;o__Sphingomonadales;f__Sphingomonadaceae;g__Parasphingorhabdus;s__	99.2	4.1	0	high	21	586636	3565600	169790	59.05	281757	133446	5	9	0.225223	0.120154	0.102507	0.0881029
AYK-19-4-0.22f_metabat_bin.113.contigs	d__Bacteria;p__Proteobacteria;c__Alphaproteobacteria;o__Sphingomonadales;f__Sphingomonadaceae;g__Qipengyuania;s__Qipengyuania sp002895025	97.33	6.85	48.94	medium	298	110005	4381445	14702.8	60.32	29481	12743	49	106	0.0204666	0.0781463	0.0434996	0.0244947
AYK-19-4-0.22f_metabat_bin.53.contigs	d__Bacteria;p__Proteobacteria;c__Alphaproteobacteria;o__Sphingomonadales;f__Sphingomonadaceae;g__Sphingobium;s__Sphingobium limneticum	97.61	5.26	51.61	medium	82	162285	3920842	47815.1	63.91	70999	41430	20	38	0.0394887	0.158965	0.0786205	0.061873
AYK-20-2-0.22f_metabat_bin.29.contigs	d__Bacteria;p__Proteobacteria;c__Alphaproteobacteria;o__Sphingomonadales;f__Sphingomonadaceae;g__Sphingomonas;s__	96.4	0.49	25	high	19	563981	2927483	154078	64.49	327766	110841	4	8	0.071587	0.147913	0.144733	0.0639809
AYK-21-4-0.22f_metabat_bin.30.contigs	d__Bacteria;p__Proteobacteria;c__Alphaproteobacteria;o__Sphingomonadales;f__Sphingomonadaceae;g__Sphingomonas;s__	98.86	5.39	0	medium	103	321838	4556695	44239.8	65.76	89879	44276	15	32	0.0319677	0.11885	0.0601723	0.0304061
AYK-21-4-3f_metabat_bin.35_sub.contigs	d__Bacteria;p__Proteobacteria;c__Alphaproteobacteria;o__Sphingomonadales;f__Sphingomonadaceae;g__Sphingomonas;s__	85.29	1.65	33.33	medium	341	53722	3115736	9137.06	65.29	11642	7171	84	170	0.0451967	0.112999	0.115084	0.0508165
AYK-21-4-3f_metabat_bin.57.contigs	d__Bacteria;p__Proteobacteria;c__Alphaproteobacteria;o__Sphingomonadales;f__Sphingomonadaceae;g__Sphingomonas;s__	96.14	2.65	0	high	53	347811	4112704	77598.2	66.02	176156	76117	8	18	0.213368	0.304678	0.335524	0.108362
AYK-19-2-0.22f_metabat_bin.80.contigs	d__Bacteria;p__Proteobacteria;c__Alphaproteobacteria;o__Sphingomonadales;f__Sphingomonadaceae;g__Sphingomonas;s__Sphingomonas ginsenosidimutans	77.25	1.45	20	medium	167	71855	2701938	16179.3	69.34	22714	13669	38	75	0.0646813	0.165636	0.141829	0.0722986
AYK-19-2-0.22f_metabat_bin.64.contigs	d__Bacteria;p__Proteobacteria;c__Alphaproteobacteria;o__Sphingomonadales;f__Sphingomonadaceae;g__Sphingopyxis;s__	84.54	2.75	0	medium	465	42721	4147167	8918.64	64.47	11869	6630	106	224	0.0278172	0.0644902	0.0579616	0.0293336
JYH-21-1-0.22+3f_metabat_bin.37.contigs	d__Bacteria;p__Proteobacteria;c__Alphaproteobacteria;o__UBA3830;f__;g__;s__	82.11	1.14	0	medium	111	37078	993845	8953.56	46.62	10900	6882	31	58	0.0977696	0.151979	0.182599	0.0835608
AQK-20-0-3f_metabat_bin.346_sub.contigs	d__Bacteria;p__Proteobacteria;c__Alphaproteobacteria;o__UBA6615;f__UBA6615;g__JABJAG01;s__	91.09	1.09	33.33	high	181	110064	3809832	21048.8	62.87	41353	21807	32	65	0.0806872	0.058006	0.0525776	0.0315323
AYK-20-2-0.22f_metabat_bin.5_sub.contigs	d__Bacteria;p__Proteobacteria;c__Alphaproteobacteria;o__UBA7879;f__UBA7879;g__;s__	90.32	2.69	33.33	high	160	55938	1696096	10600.6	43.18	22347	7832	25	56	0.0210316	0.0953631	0.0359842	0.0354836
JYH-20-3-0.22+3f_concoct_bin.42_sub.contigs	d__Bacteria;p__Proteobacteria;c__Alphaproteobacteria;o__UBA7879;f__UBA7879;g__;s__	92.47	2.15	0	high	71	144225	1567175	22072.9	39.21	49765	29225	10	20	0.0783902	0.142037	0.729981	0.10511
AQK-20-1-0.22+3f_metabat_bin.10.contigs	d__Bacteria;p__Proteobacteria;c__Alphaproteobacteria;o__UBA7879;f__UBA7879;g__UBA7879;s__UBA7879 sp002869105	97.85	0	0	high	5	469934	1137126	227425	42.93	293037	186209	2	3	1.3677	0.230846	0.151539	0.150379
AYK-20-2-0.22f_concoct_bin.33.contigs	d__Bacteria;p__Proteobacteria;c__Alphaproteobacteria;o__UBA7879;f__VGCX01;g__;s__	89.78	2.69	100	medium	168	51222	1274340	7585.36	41.3	11064	5646	36	76	0.157141	0.146082	0.0755501	0.0436059
AYK-20-2-3f_concoct_bin.216_sub.contigs	d__Bacteria;p__Proteobacteria;c__Alphaproteobacteria;o__UBA7879;f__VGCX01;g__;s__	73.55	3.23	25	medium	309	14927	1309176	4236.82	41.09	4867	3186	97	180	0.110707	0.243272	0.110993	0.112465
AYK-19-4-0.22f_concoct_bin.111_sub.contigs	d__Bacteria;p__Proteobacteria;c__Alphaproteobacteria;o__UBA9655;f__CAJQNC01;g__CAJQNC01;s__	79.57	4.84	0	medium	251	19976	1231936	4908.11	45.24	5766	3581	67	135	0.188571	0.10529	0.212758	0.0203628
AYK-20-2-3f_concoct_bin.30_sub.contigs	d__Bacteria;p__Proteobacteria;c__Alphaproteobacteria;o__UBA9655;f__CAJQNC01;g__CAJQNC01;s__	62.14	4.87	29.41	medium	509	12628	1816867	3569.48	43.64	3768	2559	161	308	0.121232	0.162398	0.434166	0.0138567
AYK-20-3-0.22f_metabat_bin.80.contigs	d__Bacteria;p__Proteobacteria;c__Alphaproteobacteria;o__UBA9655;f__CAJQNC01;g__CAJQNC01;s__	76.49	2.03	6.67	medium	212	42659	1678114	7915.63	44.47	9553	5946	56	110	0.0585023	0.162266	0.813209	0.0171759
AYK-20-3-3f_metabat_bin.18.contigs	d__Bacteria;p__Proteobacteria;c__Alphaproteobacteria;o__UBA9655;f__CAJQNC01;g__CAJQNC01;s__	82.59	1.45	0	medium	76	130176	1782805	23458	44.58	35376	18912	15	33	0.100384	0.222517	0.814297	0.062653
AYK-21-1-0.22f_metabat_bin.106.contigs	d__Bacteria;p__Proteobacteria;c__Alphaproteobacteria;o__UBA9655;f__CAJQNC01;g__CAJQNC01;s__	58.59	0.09	0	medium	221	14613	1025534	4640.43	45.36	4811	3583	74	137	0.107468	0.224796	1.12583	0.0269985
AYK-21-1-3f_concoct_bin.237_sub.contigs	d__Bacteria;p__Proteobacteria;c__Alphaproteobacteria;o__UBA9655;f__CAJQNC01;g__CAJQNC01;s__	76.09	2.03	28.57	medium	345	42715	2283142	6617.8	44.18	9468	4582	70	160	0.154779	0.145722	0.514127	0.0340983
JYH-20-1-0.22+3f_concoct_bin.45.contigs	d__Bacteria;p__Proteobacteria;c__Alphaproteobacteria;o__UBA9655;f__CAJQNC01;g__CAJQNC01;s__	75.22	2.15	0	medium	177	48300	1830902	10344.1	44.11	15576	8731	38	76	0.086563	0.150425	0.71011	0.0247143
JYH-20-3-0.22+3f_concoct_bin.83.contigs	d__Bacteria;p__Proteobacteria;c__Alphaproteobacteria;o__UBA9655;f__CAJQNC01;g__CAJQNC01;s__	77.52	1.46	0	medium	162	97189	1882381	11619.6	44.21	19803	10479	27	62	0.080603	0.14912	0.614655	0.0480089
AYK-20-3-3f_concoct_bin.272.contigs	d__Bacteria;p__Proteobacteria;c__Gammaproteobacteria;o__Arenicellales;f__Arenicellaceae;g__Arenicella;s__	87.24	0.65	50	medium	520	32116	2666368	5127.63	50.9	6066	3669	139	281	0.0287779	0.0424558	0.0280929	0.0130297
AQK-20-0-3f_metabat_bin.211.contigs	d__Bacteria;p__Proteobacteria;c__Gammaproteobacteria;o__Arenicellales;f__JAANXG01;g__JAANXG01;s__	78.52	1.73	11.11	medium	422	58888	3426358	8119.33	64.31	10324	6020	105	214	0.0529432	0.0569746	0.0572141	0.0274047
AYK-21-3-0.22f_metabat_bin.38.contigs	d__Bacteria;p__Proteobacteria;c__Gammaproteobacteria;o__Burkholderiales;f__Burkholderiaceae;g__Achromobacter;s__	98.4	0	0	high	109	440057	6860049	62936.2	65.65	113247	61860	20	40	0.0288789	0.0537922	0.0656867	0.0159684
AYK-21-1-0.22f_metabat_bin.25.contigs	d__Bacteria;p__Proteobacteria;c__Gammaproteobacteria;o__Burkholderiales;f__Burkholderiaceae;g__Acidovorax;s__Acidovorax temperans	97.51	1	60	high	204	105109	4044026	19823.7	63.29	28789	17419	46	91	0.0261154	0.086455	0.0708458	0.0273618
AYK-21-3-0.22f_concoct_bin.144_sub.contigs	d__Bacteria;p__Proteobacteria;c__Gammaproteobacteria;o__Burkholderiales;f__Burkholderiaceae;g__Acidovorax;s__Acidovorax temperans	96.09	3.49	76.47	high	227	129156	4241473	18684.9	63.25	32633	18296	36	81	0.0227467	0.0709558	0.0612703	0.0224599
AYK-21-3-3f_concoct_bin.24_sub.contigs	d__Bacteria;p__Proteobacteria;c__Gammaproteobacteria;o__Burkholderiales;f__Burkholderiaceae;g__Acidovorax;s__Acidovorax temperans	96.91	0.9	20	high	254	87854	4124954	16240	63.17	25601	14421	53	107	0.0235992	0.0804729	0.0634862	0.0239187
AYK-20-2-0.22f_metabat_bin.119.contigs	d__Bacteria;p__Proteobacteria;c__Gammaproteobacteria;o__Burkholderiales;f__Burkholderiaceae;g__Acidovorax_A;s__	93.99	4.23	38.1	high	227	151863	3790123	16696.6	67.93	25222	15325	44	92	0.0365369	0.0841064	0.0833713	0.0385269
AYK-19-2-0.22f_metabat_bin.46.contigs	d__Bacteria;p__Proteobacteria;c__Gammaproteobacteria;o__Burkholderiales;f__Burkholderiaceae;g__Algicoccus;s__	99.13	0.25	33.33	high	143	99329	2560069	17902.6	51.42	33159	15179	22	52	0.0359371	3.12266	0.298707	0.0252786
AYK-19-2-3f_metabat_bin.79.contigs	d__Bacteria;p__Proteobacteria;c__Gammaproteobacteria;o__Burkholderiales;f__Burkholderiaceae;g__Algicoccus;s__	97.68	0.81	60	high	162	102890	2540634	15682.9	51.41	26970	12948	26	61	0.0262551	3.26488	0.297604	0.0144955
AYK-19-4-0.22f_metabat_bin.23.contigs	d__Bacteria;p__Proteobacteria;c__Gammaproteobacteria;o__Burkholderiales;f__Burkholderiaceae;g__Algicoccus;s__	100	0.33	0	high	44	1019226	2703274	61438	51.35	335223	76135	2	7	0.0422298	2.85502	0.352511	0.0249301
AYK-19-4-3f_metabat_bin.37.contigs	d__Bacteria;p__Proteobacteria;c__Gammaproteobacteria;o__Burkholderiales;f__Burkholderiaceae;g__Algicoccus;s__	93.11	9.55	76.92	medium	238	58150	2286381	9606.64	46.32	14363	7329	45	103	0.0076561	0.119523	0.0378081	0.00608701
AYK-20-1-0.22f_metabat_bin.47.contigs	d__Bacteria;p__Proteobacteria;c__Gammaproteobacteria;o__Burkholderiales;f__Burkholderiaceae;g__Algicoccus;s__	94.39	0.96	16.67	high	116	164673	2535371	21856.6	51.49	45906	20394	17	38	0.0331557	3.31895	0.354538	0.0173759
AYK-20-1-0.22f_metabat_bin.76.contigs	d__Bacteria;p__Proteobacteria;c__Gammaproteobacteria;o__Burkholderiales;f__Burkholderiaceae;g__Algicoccus;s__	95.51	0.57	0	high	162	108613	2574048	15889.2	52.08	33409	13254	24	55	0.084055	0.405614	1.42892	0.0237189
AYK-20-1-3f_concoct_bin.39_sub.contigs	d__Bacteria;p__Proteobacteria;c__Gammaproteobacteria;o__Burkholderiales;f__Burkholderiaceae;g__Algicoccus;s__	97.63	1.7	12.5	high	358	116092	4010493	11202.5	51.4	23184	8852	38	108	0.0487619	0.435263	0.495141	0.0263785
AYK-20-1-3f_metabat_bin.69.contigs	d__Bacteria;p__Proteobacteria;c__Gammaproteobacteria;o__Burkholderiales;f__Burkholderiaceae;g__Algicoccus;s__	98.66	1.68	57.14	high	144	96819	2595062	18021.3	51.4	32989	16657	22	51	0.0345694	3.24208	0.351892	0.0211565
AYK-20-2-0.22f_concoct_bin.29_sub.contigs	d__Bacteria;p__Proteobacteria;c__Gammaproteobacteria;o__Burkholderiales;f__Burkholderiaceae;g__Algicoccus;s__	94.34	2.29	30	high	400	147410	4141131	10352.8	51.06	19572	7771	41	124	0.0476103	0.419408	0.39928	0.0290196
AYK-20-2-0.22f_metabat_bin.41.contigs	d__Bacteria;p__Proteobacteria;c__Gammaproteobacteria;o__Burkholderiales;f__Burkholderiaceae;g__Algicoccus;s__	97.95	2.15	64	high	180	153671	2881961	16010.9	51.39	28938	14947	26	62	0.0357369	2.48852	0.34654	0.0179441
AYK-20-2-3f_metabat_bin.144.contigs	d__Bacteria;p__Proteobacteria;c__Gammaproteobacteria;o__Burkholderiales;f__Burkholderiaceae;g__Algicoccus;s__	99.05	0.96	50	high	175	119318	2814940	16085.4	51.39	31983	15016	24	57	0.0512921	2.59743	0.391053	0.0303236
AYK-20-2-3f_metabat_bin.162.contigs	d__Bacteria;p__Proteobacteria;c__Gammaproteobacteria;o__Burkholderiales;f__Burkholderiaceae;g__Algicoccus;s__	88.83	0.33	33.33	medium	286	30326	2077157	7262.79	52.27	8699	5587	71	146	0.0889044	0.443011	2.0445	0.0181099
AYK-20-3-0.22f_metabat_bin.46.contigs	d__Bacteria;p__Proteobacteria;c__Gammaproteobacteria;o__Burkholderiales;f__Burkholderiaceae;g__Algicoccus;s__	98.58	4.76	12.5	high	112	238077	2760257	24645.2	51.37	46620	22169	15	36	0.0397561	2.97889	0.340783	0.0197771
AYK-20-3-0.22f_metabat_bin.95.contigs	d__Bacteria;p__Proteobacteria;c__Gammaproteobacteria;o__Burkholderiales;f__Burkholderiaceae;g__Algicoccus;s__	92.32	0.49	25	high	129	150146	2548729	19757.6	52.09	41776	15895	16	39	0.078927	0.400225	1.3392	0.0202818
AYK-20-3-3f_concoct_bin.105_sub.contigs	d__Bacteria;p__Proteobacteria;c__Gammaproteobacteria;o__Burkholderiales;f__Burkholderiaceae;g__Algicoccus;s__	93.84	8.6	6.38	medium	484	104284	4253628	8788.49	51.27	15895	6525	65	172	0.236014	0.833999	0.795486	0.0412264
AYK-20-3-3f_metabat_bin.177.contigs	d__Bacteria;p__Proteobacteria;c__Gammaproteobacteria;o__Burkholderiales;f__Burkholderiaceae;g__Algicoccus;s__	98.82	0.96	44.44	high	155	162336	2671977	17238.6	51.37	33884	16600	22	50	0.0352306	2.87086	0.372462	0.0258431
AYK-21-1-0.22f_concoct_bin.41_sub.contigs	d__Bacteria;p__Proteobacteria;c__Gammaproteobacteria;o__Burkholderiales;f__Burkholderiaceae;g__Algicoccus;s__	92.18	0.15	0	high	401	117884	3990020	9950.17	51.18	20264	7417	40	125	0.0346585	0.405279	0.396326	0.0182894
AYK-21-1-0.22f_metabat_bin.98.contigs	d__Bacteria;p__Proteobacteria;c__Gammaproteobacteria;o__Burkholderiales;f__Burkholderiaceae;g__Algicoccus;s__	98.82	2.86	53.85	high	157	103460	2698191	17185.9	51.43	32993	15960	27	55	0.0356869	2.99688	0.367883	0.0191991
AYK-21-1-3f_concoct_bin.84_sub.contigs	d__Bacteria;p__Proteobacteria;c__Gammaproteobacteria;o__Burkholderiales;f__Burkholderiaceae;g__Algicoccus;s__	97.55	1.1	16.67	high	372	171988	3971920	10677.2	51.36	25011	7833	31	108	0.031473	0.394297	0.413417	0.0190674
AYK-21-1-3f_metabat_bin.159.contigs	d__Bacteria;p__Proteobacteria;c__Gammaproteobacteria;o__Burkholderiales;f__Burkholderiaceae;g__Algicoccus;s__	98.82	2.47	46.15	high	160	114475	2783344	17395.9	51.27	35863	16218	23	53	0.0599349	2.84363	0.392978	0.0864636
AYK-21-2-0.22f_concoct_bin.157_sub.contigs	d__Bacteria;p__Proteobacteria;c__Gammaproteobacteria;o__Burkholderiales;f__Burkholderiaceae;g__Algicoccus;s__	92.89	1.7	37.5	high	426	115761	3977556	9336.99	51.1	18504	7031	42	135	0.031566	0.313905	0.379884	0.0146287
AYK-21-2-0.22f_metabat_bin.53.contigs	d__Bacteria;p__Proteobacteria;c__Gammaproteobacteria;o__Burkholderiales;f__Burkholderiaceae;g__Algicoccus;s__	96.6	1.86	22.22	high	175	147249	2940552	16803.2	51.16	33884	15493	25	59	0.0363804	2.37036	0.315762	0.018624
AYK-21-2-3f_concoct_bin.202_sub.contigs	d__Bacteria;p__Proteobacteria;c__Gammaproteobacteria;o__Burkholderiales;f__Burkholderiaceae;g__Algicoccus;s__	93.84	3.12	52.94	high	656	134983	5111738	7792.28	51.26	15887	4710	65	228	0.192093	0.375933	0.39642	0.0154523
AYK-21-2-3f_metabat_bin.7.contigs	d__Bacteria;p__Proteobacteria;c__Gammaproteobacteria;o__Burkholderiales;f__Burkholderiaceae;g__Algicoccus;s__	96.45	0.57	25	high	115	97575	2402778	20893.7	51.5	40447	18660	21	43	0.0334352	3.63107	0.405181	0.0190907
AYK-21-3-0.22f_concoct_bin.34_sub.contigs	d__Bacteria;p__Proteobacteria;c__Gammaproteobacteria;o__Burkholderiales;f__Burkholderiaceae;g__Algicoccus;s__	96.21	0.86	0	high	410	143073	4045469	9867	51.13	20263	7053	40	128	0.036545	0.297182	0.373561	0.0151972
AYK-21-3-0.22f_metabat_bin.14.contigs	d__Bacteria;p__Proteobacteria;c__Gammaproteobacteria;o__Burkholderiales;f__Burkholderiaceae;g__Algicoccus;s__	99.13	4.91	44.44	high	179	117179	3063671	17115.5	51.25	30489	14284	26	62	0.0631891	2.34209	0.353771	0.0227069
AYK-21-3-3f_concoct_bin.166_sub.contigs	d__Bacteria;p__Proteobacteria;c__Gammaproteobacteria;o__Burkholderiales;f__Burkholderiaceae;g__Algicoccus;s__	93.1	8.62	89.47	medium	449	121022	4331831	9647.73	51.09	19491	6945	42	141	0.0334423	0.311953	0.336513	0.0166504
AYK-21-3-3f_metabat_bin.11.contigs	d__Bacteria;p__Proteobacteria;c__Gammaproteobacteria;o__Burkholderiales;f__Burkholderiaceae;g__Algicoccus;s__	97.03	9.23	45.16	medium	170	140746	2909019	17111.9	51.43	34805	15960	22	53	0.0562184	2.59882	0.397052	0.0767846
AYK-21-4-0.22f_concoct_bin.141_sub.contigs	d__Bacteria;p__Proteobacteria;c__Gammaproteobacteria;o__Burkholderiales;f__Burkholderiaceae;g__Algicoccus;s__	98.58	1.6	33.33	high	509	173237	4753107	9338.13	51	16591	6558	52	169	0.029598	0.291247	0.283673	0.0138153
AYK-21-4-0.22f_metabat_bin.35.contigs	d__Bacteria;p__Proteobacteria;c__Gammaproteobacteria;o__Burkholderiales;f__Burkholderiaceae;g__Algicoccus;s__	91.71	2.62	54.55	high	143	106477	2640616	18465.8	51.22	38096	16002	23	48	0.0593721	2.9162	0.372759	0.024634
AYK-21-4-3f_concoct_bin.111_sub.contigs	d__Bacteria;p__Proteobacteria;c__Gammaproteobacteria;o__Burkholderiales;f__Burkholderiaceae;g__Algicoccus;s__	92.42	0.7	0	high	420	132326	4127896	9828.32	51.22	21012	7068	39	127	0.032825	0.353221	0.336577	0.0253631
AYK-21-4-3f_metabat_bin.21.contigs	d__Bacteria;p__Proteobacteria;c__Gammaproteobacteria;o__Burkholderiales;f__Burkholderiaceae;g__Algicoccus;s__	98.58	7.84	69.7	medium	168	127664	3081293	18341	51.23	33436	16918	27	57	0.0371179	2.30452	0.370176	0.0159939
JYH-20-1-0.22+3f_concoct_bin.69.contigs	d__Bacteria;p__Proteobacteria;c__Gammaproteobacteria;o__Burkholderiales;f__Burkholderiaceae;g__Algicoccus;s__	74.41	0.54	22.22	medium	308	43562	2521315	8186.09	51.8	11760	6381	67	141	0.0819642	0.690963	1.56853	0.0277752
JYH-20-2-0.22+3f_concoct_bin.23.contigs	d__Bacteria;p__Proteobacteria;c__Gammaproteobacteria;o__Burkholderiales;f__Burkholderiaceae;g__Algicoccus;s__	67.05	0.5	0	medium	288	43449	2208171	7667.26	51.88	9935	5908	62	135	0.0929592	0.750959	1.90242	0.0280683
JYH-20-3-0.22+3f_concoct_bin.102.contigs	d__Bacteria;p__Proteobacteria;c__Gammaproteobacteria;o__Burkholderiales;f__Burkholderiaceae;g__Algicoccus;s__	99.05	3.87	23.81	high	286	211322	4155872	14531	51.66	77359	15821	17	48	0.126714	0.430712	0.505872	0.0291804
JYH-21-1-0.22+3f_concoct_bin.17.contigs	d__Bacteria;p__Proteobacteria;c__Gammaproteobacteria;o__Burkholderiales;f__Burkholderiaceae;g__Algicoccus;s__	78.57	0.88	20	medium	346	20668	1629916	4710.74	51.71	5502	3452	100	194	0.0280393	5.33862	0.158469	0.021941
JYH-21-1-0.22+3f_concoct_bin.69.contigs	d__Bacteria;p__Proteobacteria;c__Gammaproteobacteria;o__Burkholderiales;f__Burkholderiaceae;g__Algicoccus;s__	91.47	1.41	0	high	206	211561	3481429	16900.1	51.46	59262	15876	17	46	0.0619799	0.543257	0.760071	0.0415367
JYH-21-2-0.22+3f_concoct_bin.118.contigs	d__Bacteria;p__Proteobacteria;c__Gammaproteobacteria;o__Burkholderiales;f__Burkholderiaceae;g__Algicoccus;s__	99.53	1.2	0	high	169	210408	3445607	20388.2	51.78	84842	20475	14	36	0.109226	0.642583	0.943352	0.0289549
JYH-21-3-0.22+3f_concoct_bin.92.contigs	d__Bacteria;p__Proteobacteria;c__Gammaproteobacteria;o__Burkholderiales;f__Burkholderiaceae;g__Algicoccus;s__	96.21	1.99	0	high	203	198879	3578991	17630.5	51.54	56755	16098	16	50	0.0619482	0.526632	0.793984	0.0292391
AYK-21-4-3f_concoct_bin.189.contigs	d__Bacteria;p__Proteobacteria;c__Gammaproteobacteria;o__Burkholderiales;f__Burkholderiaceae;g__Aquabacterium;s__	67.35	1.18	14.29	medium	555	19145	2306742	4156.29	64.58	4490	3117	171	325	0.0324665	0.0938377	0.107432	0.0461801
AYK-19-4-0.22f_concoct_bin.104_sub.contigs	d__Bacteria;p__Proteobacteria;c__Gammaproteobacteria;o__Burkholderiales;f__Burkholderiaceae;g__Comamonas;s__Comamonas tsuruhatensis	96.59	6.09	11.76	medium	106	385729	7162801	67573.6	66.65	132634	53834	18	40	0.0155882	0.0411028	0.0361177	0.0150833
AQK-20-3-0.22+3f_concoct_bin.105.contigs	d__Bacteria;p__Proteobacteria;c__Gammaproteobacteria;o__Burkholderiales;f__Burkholderiaceae;g__Herbaspirillum;s__Herbaspirillum huttiense	93.72	0	0	high	196	168841	5285080	26964.7	62.29	43624	26820	37	76	0.111321	0.0370431	0.263765	0.0159355
JYH-20-1-0.22+3f_concoct_bin.49.contigs	d__Bacteria;p__Proteobacteria;c__Gammaproteobacteria;o__Burkholderiales;f__Burkholderiaceae;g__Herbaspirillum;s__Herbaspirillum huttiense	91.11	1.53	0	high	203	155715	5359726	26402.6	62.35	49677	23968	35	72	0.107545	0.0387635	0.221441	0.0190351
AYK-19-4-3f_metabat_bin.30.contigs	d__Bacteria;p__Proteobacteria;c__Gammaproteobacteria;o__Burkholderiales;f__Burkholderiaceae;g__Hydrogenophaga;s__	67.86	5.38	31.03	medium	437	43892	2927304	6698.64	64.16	8439	4741	105	221	0.0246228	0.101851	0.096996	0.0371269
JYH-21-1-0.22+3f_metabat_bin.130.contigs	d__Bacteria;p__Proteobacteria;c__Gammaproteobacteria;o__Burkholderiales;f__Burkholderiaceae;g__Hydrogenophaga;s__	90.9	3.84	60	high	231	47280	2002384	8668.33	60.72	11538	6997	56	113	0.0647654	0.111477	2.35516	0.0516596
JYH-21-2-0.22+3f_metabat_bin.88.contigs	d__Bacteria;p__Proteobacteria;c__Gammaproteobacteria;o__Burkholderiales;f__Burkholderiaceae;g__Hydrogenophaga;s__	87.91	3.88	33.33	medium	213	44433	1829398	8588.72	61.08	10507	6689	54	108	0.0711337	0.133283	2.7347	0.0569962
JYH-21-3-0.22+3f_metabat_bin.51.contigs	d__Bacteria;p__Proteobacteria;c__Gammaproteobacteria;o__Burkholderiales;f__Burkholderiaceae;g__Hydrogenophaga;s__	91.96	2.49	33.33	high	219	46533	2028180	9261.1	60.73	12775	7332	52	103	0.0642144	0.108976	2.50103	0.0524879
AYK-19-4-0.22f_metabat_bin.36.contigs	d__Bacteria;p__Proteobacteria;c__Gammaproteobacteria;o__Burkholderiales;f__Burkholderiaceae;g__Hydrogenophaga;s__Hydrogenophaga laconesensis	93.51	4.21	6.98	high	162	120531	4533251	27983	65.68	47219	29543	33	63	0.026816	0.0588532	0.0569118	0.0252886
AYK-19-2-3f_concoct_bin.27_sub.contigs	d__Bacteria;p__Proteobacteria;c__Gammaproteobacteria;o__Burkholderiales;f__Burkholderiaceae;g__Janthinobacterium;s__	89.69	6.91	50	medium	409	60234	3411676	8341.51	59.39	12627	6936	83	175	0.0266354	0.0821148	0.0630128	0.026959
AYK-20-1-0.22f_concoct_bin.23.contigs	d__Bacteria;p__Proteobacteria;c__Gammaproteobacteria;o__Burkholderiales;f__Burkholderiaceae;g__Limnobacter;s__	95.17	0.26	0	high	350	47377	3062894	8751.13	52.29	11980	7103	82	167	0.00555902	0.0365749	0.0354265	0.0141883
AYK-20-1-3f_concoct_bin.122.contigs	d__Bacteria;p__Proteobacteria;c__Gammaproteobacteria;o__Burkholderiales;f__Burkholderiaceae;g__Limnobacter;s__	82.62	0.69	25	medium	486	30028	2749777	5657.98	52.37	6515	4276	138	268	0.00451597	0.0386463	0.0372388	0.0129366
JYH-20-3-0.22+3f_metabat_bin.194.contigs	d__Bacteria;p__Proteobacteria;c__Gammaproteobacteria;o__Burkholderiales;f__Burkholderiaceae;g__Limnohabitans_A;s__	93.77	3.02	54.55	high	269	126644	2883336	10718.7	59.5	15967	8281	51	113	0.0952489	0.0781808	3.99769	0.0360311
AYK-19-4-3f_metabat_bin.107.contigs	d__Bacteria;p__Proteobacteria;c__Gammaproteobacteria;o__Burkholderiales;f__Burkholderiaceae;g__NBD-18;s__	98.45	1.77	40.91	high	126	141325	3079705	24442.1	51.52	51166	23886	22	45	0.00734553	0.0453337	0.0352937	0.0091578
AYK-20-2-0.22f_concoct_bin.39_sub.contigs	d__Bacteria;p__Proteobacteria;c__Gammaproteobacteria;o__Burkholderiales;f__Burkholderiaceae;g__Pelomonas;s__Pelomonas sp003963075	95.09	3.7	6.25	high	111	229657	5114394	46075.6	68.17	74656	52738	22	43	0.0268559	0.0682613	0.0560587	0.03993
AYK-20-2-3f_concoct_bin.120.contigs	d__Bacteria;p__Proteobacteria;c__Gammaproteobacteria;o__Burkholderiales;f__Burkholderiaceae;g__Pelomonas;s__Pelomonas sp003963075	100	0.7	0	high	79	341534	5236178	66280.7	67.76	141382	60459	14	30	0.06467	0.0837136	0.125891	0.040026
AYK-19-4-3f_metabat_bin.27.contigs	d__Bacteria;p__Proteobacteria;c__Gammaproteobacteria;o__Burkholderiales;f__Burkholderiaceae;g__Polynucleobacter;s__	87.58	1.2	57.14	medium	93	108696	1551139	16678.9	42.19	30125	14535	15	35	0.0039677	0.107828	0.0343892	0.00658126
AYK-21-3-0.22f_concoct_bin.68.contigs	d__Bacteria;p__Proteobacteria;c__Gammaproteobacteria;o__Burkholderiales;f__Burkholderiaceae;g__Polynucleobacter;s__	68.73	3.98	19.05	medium	326	14603	1313126	4027.99	41.9	4335	2820	95	188	0.00847568	0.110826	0.0823145	0.0142971
AYK-21-3-3f_concoct_bin.101.contigs	d__Bacteria;p__Proteobacteria;c__Gammaproteobacteria;o__Burkholderiales;f__Burkholderiaceae;g__Polynucleobacter;s__	86.45	9.67	17.2	medium	279	191500	2666848	9558.59	43.19	15660	6792	35	98	0.0124379	0.0559026	0.0353575	0.013576
AYK-19-2-0.22f_concoct_bin.69.contigs	d__Bacteria;p__Proteobacteria;c__Gammaproteobacteria;o__Burkholderiales;f__Burkholderiaceae;g__Polynucleobacter;s__Polynucleobacter aenigmaticus	95.8	7.46	72.97	medium	195	164809	2432147	12472.5	45.57	24029	9672	24	63	0.00340535	0.5372	0.0295177	0.00357536
AYK-19-2-3f_concoct_bin.108.contigs	d__Bacteria;p__Proteobacteria;c__Gammaproteobacteria;o__Burkholderiales;f__Burkholderiaceae;g__Polynucleobacter;s__Polynucleobacter aenigmaticus	96.67	6.92	73.68	medium	196	154762	2371665	12100.3	45.72	33353	8867	18	54	0.00394066	0.54223	0.0208976	0.00503626
AYK-19-2-0.22f_metabat_bin.24.contigs	d__Bacteria;p__Proteobacteria;c__Gammaproteobacteria;o__Burkholderiales;f__Burkholderiaceae;g__Rhodoferax;s__	94.08	2.59	33.33	high	264	57900	3027016	11466	55.34	18381	9034	53	110	0.01448	0.146429	0.0540114	0.0178935
AYK-19-2-3f_metabat_bin.73.contigs	d__Bacteria;p__Proteobacteria;c__Gammaproteobacteria;o__Burkholderiales;f__Burkholderiaceae;g__Rhodoferax;s__	93.2	1.26	30	high	237	73730	3036264	12811.2	55.35	20403	10609	49	99	0.027188	0.213342	0.268483	0.00606653
AYK-19-4-3f_metabat_bin.4.contigs	d__Bacteria;p__Proteobacteria;c__Gammaproteobacteria;o__Burkholderiales;f__Burkholderiaceae;g__Rhodoferax;s__	93.88	4.55	51.72	high	252	65708	3062707	12153.6	55.49	16756	9984	58	117	0.0337735	0.248725	0.318636	0.0202454
AQK-20-0-3f_metabat_bin.189.contigs	d__Bacteria;p__Proteobacteria;c__Gammaproteobacteria;o__Burkholderiales;f__Nitrosomonadaceae;g__Nitrosomonas;s__	92.11	2.26	0	high	220	64795	3074197	13973.6	44.31	21071	11972	46	95	0.104349	0.0505446	0.096758	0.0131954
AYK-20-3-3f_metabat_bin.316.contigs	d__Bacteria;p__Proteobacteria;c__Gammaproteobacteria;o__Cardiobacteriales;f__Ostreibacteriaceae;g__Ostreibacterium;s__Ostreibacterium oceani	96.26	0.86	50	high	161	67459	1911186	11870.7	45.96	15825	9317	40	78	0.010753	0.0443586	0.0352774	0.0140222
AYK-20-2-0.22f_metabat_bin.110_sub.contigs	d__Bacteria;p__Proteobacteria;c__Gammaproteobacteria;o__Coxiellales;f__Coxiellaceae;g__GCA-2732805;s__	93.9	1.16	0	high	75	136929	1777913	23705.5	42.86	35821	24311	14	28	0.0557944	0.161649	0.0706225	0.0472683
AYK-20-2-0.22f_metabat_bin.13.contigs	d__Bacteria;p__Proteobacteria;c__Gammaproteobacteria;o__Coxiellales;f__Coxiellaceae;g__GCA-2732805;s__	95.06	2.91	28.57	high	64	98736	1698747	26542.9	43.19	49253	28426	12	24	0.0138851	0.158005	0.032829	0.0321794
AYK-20-2-3f_concoct_bin.97_sub.contigs	d__Bacteria;p__Proteobacteria;c__Gammaproteobacteria;o__Coxiellales;f__Coxiellaceae;g__GCA-2732805;s__	90.6	8.58	12	medium	280	65566	1990291	7108.18	42.33	9624	5219	55	127	0.0128847	0.0830786	0.0342866	0.0355281
AYK-20-2-3f_metabat_bin.182.contigs	d__Bacteria;p__Proteobacteria;c__Gammaproteobacteria;o__Coxiellales;f__Coxiellaceae;g__GCA-2732805;s__	97.38	1.74	33.33	high	54	230695	1706785	31607.1	43.16	54507	28679	9	20	0.0162432	0.163597	0.0383785	0.0389444
JYH-21-1-0.22+3f_metabat_bin.65.contigs	d__Bacteria;p__Proteobacteria;c__Gammaproteobacteria;o__Enterobacterales;f__Alteromonadaceae;g__Glaciecola;s__	98.32	0.42	0	high	55	379142	4007404	72861.9	41.87	131052	68102	10	20	0.0206729	0.10792	0.206605	0.0539327
JYH-21-2-0.22+3f_metabat_bin.105.contigs	d__Bacteria;p__Proteobacteria;c__Gammaproteobacteria;o__Enterobacterales;f__Alteromonadaceae;g__Glaciecola;s__	94.95	0.42	0	high	48	405574	3860288	80422.7	41.87	143501	89404	8	17	0.0188715	0.0850958	0.198254	0.0484266
JYH-21-3-0.22+3f_metabat_bin.65.contigs	d__Bacteria;p__Proteobacteria;c__Gammaproteobacteria;o__Enterobacterales;f__Alteromonadaceae;g__Glaciecola;s__	94.19	0.67	25	high	65	240321	3712245	57111.5	41.75	88144	51896	14	27	0.0209367	0.0721992	0.212309	0.0517935
WSX-19-0-0.22+3f_metabat_bin.218_sub.contigs	d__Bacteria;p__Proteobacteria;c__Gammaproteobacteria;o__Enterobacterales;f__Alteromonadaceae;g__Glaciecola;s__	96.86	2.14	8.33	high	127	225865	4098030	32268	42.33	64992	38687	20	41	0.00925564	0.128778	0.0334386	0.344415
WSX-20-0-0.22+3f_metabat_bin.17.contigs	d__Bacteria;p__Proteobacteria;c__Gammaproteobacteria;o__Enterobacterales;f__Alteromonadaceae;g__Glaciecola;s__	87.93	0	0	medium	48	197914	2290884	47726.8	47.62	76295	49963	10	19	0.00656728	0.0226819	0.0274352	0.960064
AYK-19-2-0.22f_concoct_bin.89.contigs	d__Bacteria;p__Proteobacteria;c__Gammaproteobacteria;o__Enterobacterales;f__Alteromonadaceae;g__Glaciecola;s__Glaciecola nitratireducens	97.6	6.43	83.72	medium	407	163239	4726560	11613.2	42.23	27023	9478	43	116	0.0107314	0.260312	0.0418521	0.0742667
AYK-19-4-0.22f_metabat_bin.117.contigs	d__Bacteria;p__Proteobacteria;c__Gammaproteobacteria;o__Enterobacterales;f__Alteromonadaceae;g__Glaciecola;s__Glaciecola nitratireducens	96.85	1.49	60	high	182	103583	3934415	21617.7	42.29	44412	20127	31	65	0.0161455	0.481718	0.0503721	0.11857
AYK-20-2-0.22f_metabat_bin.101.contigs	d__Bacteria;p__Proteobacteria;c__Gammaproteobacteria;o__Enterobacterales;f__Alteromonadaceae;g__Idiomarina;s__	98.46	1.01	25	high	43	327958	2872318	66798.1	46.85	188690	109315	6	10	0.0372271	0.179384	0.0285276	0.0809479
AYK-20-2-3f_metabat_bin.16.contigs	d__Bacteria;p__Proteobacteria;c__Gammaproteobacteria;o__Enterobacterales;f__Alteromonadaceae;g__Idiomarina;s__	96.13	1.84	15.38	high	242	83172	3018659	12473.8	47.46	21357	10500	40	92	0.0965673	0.168984	0.175516	0.0653449
AQK-20-0-3f_metabat_bin.359.contigs	d__Bacteria;p__Proteobacteria;c__Gammaproteobacteria;o__Enterobacterales;f__Alteromonadaceae;g__Lacimicrobium;s__	70.66	0.22	50	medium	124	149357	3226764	26022.3	50.83	39289	21467	27	55	0.0319771	0.0208574	0.028156	0.0150378
AYK-21-1-3f_concoct_bin.73.contigs	d__Bacteria;p__Proteobacteria;c__Gammaproteobacteria;o__Enterobacterales;f__Alteromonadaceae;g__Lacimicrobium;s__	80.87	2.95	53.33	medium	564	28553	2799999	4964.54	50.83	5687	3510	146	303	0.00889811	0.0322867	0.0253614	0.0199196
AYK-19-2-3f_concoct_bin.18.contigs	d__Bacteria;p__Proteobacteria;c__Gammaproteobacteria;o__Enterobacterales;f__Alteromonadaceae;g__Paraglaciecola;s__	68.56	1.05	40	medium	672	12745	2528689	3762.93	41.43	4014	2836	217	407	0.0137447	0.0510471	0.0149114	0.013289
AYK-20-1-3f_concoct_bin.191.contigs	d__Bacteria;p__Proteobacteria;c__Gammaproteobacteria;o__Enterobacterales;f__Alteromonadaceae;g__Paraglaciecola;s__	95.06	3.44	47.37	high	571	38257	3888330	6809.68	41.16	9474	5145	129	269	0.0130572	0.0363074	0.0132131	0.0109522
AYK-20-3-3f_concoct_bin.193.contigs	d__Bacteria;p__Proteobacteria;c__Gammaproteobacteria;o__Enterobacterales;f__Alteromonadaceae;g__Paraglaciecola;s__	96.23	5.36	64.52	medium	477	87629	4391758	9207.04	41.12	14302	7110	94	201	0.0117276	0.0315844	0.0130773	0.0108735
AYK-20-1-3f_concoct_bin.2.contigs	d__Bacteria;p__Proteobacteria;c__Gammaproteobacteria;o__Enterobacterales;f__Alteromonadaceae;g__Pseudoalteromonas;s__	63.4	7.82	93.22	medium	815	29219	3182937	3905.44	40.4	4106	2805	241	478	0.00476531	0.116834	0.0170137	0.249189
JYH-21-1-0.22+3f_metabat_bin.60.contigs	d__Bacteria;p__Proteobacteria;c__Gammaproteobacteria;o__Enterobacterales;f__Alteromonadaceae;g__Pseudoalteromonas;s__	89.61	0.15	100	medium	124	165939	3402833	27442.2	39.82	36654	22507	27	54	0.011489	0.0349364	0.061436	0.0361885
AYK-21-4-3f_concoct_bin.48.contigs	d__Bacteria;p__Proteobacteria;c__Gammaproteobacteria;o__Enterobacterales;f__Alteromonadaceae;g__Pseudoalteromonas;s__Pseudoalteromonas sp018402495	68.5	5.16	69.23	medium	732	10973	2478455	3385.87	40.76	3474	2595	251	460	0.0078827	0.142031	0.0246256	0.274475
AYK-20-3-0.22f_concoct_bin.18_sub.contigs	d__Bacteria;p__Proteobacteria;c__Gammaproteobacteria;o__Enterobacterales;f__Alteromonadaceae;g__Pseudoalteromonas;s__Pseudoalteromonas tetraodonis	82.32	7.5	80	medium	736	25465	3795852	5157.41	40.37	6357	3723	188	383	0.00436486	0.0984486	0.0134054	0.212917
AYK-21-4-0.22f_concoct_bin.21.contigs	d__Bacteria;p__Proteobacteria;c__Gammaproteobacteria;o__Enterobacterales;f__Alteromonadaceae;g__Pseudoalteromonas;s__Pseudoalteromonas tetraodonis	68	4.39	84.62	medium	721	16561	2415889	3350.75	40.88	3393	2555	247	454	0.00785354	0.171781	0.0251442	0.361124
WSX-20-0-0.22+3f_concoct_bin.145.contigs	d__Bacteria;p__Proteobacteria;c__Gammaproteobacteria;o__Enterobacterales;f__Alteromonadaceae;g__Pseudoalteromonas;s__Pseudoalteromonas undina	83.93	8.94	62.9	medium	740	18110	3350065	4527.11	40.25	5129	3282	210	414	0.00524874	0.0637104	0.0153577	0.12805
AYK-21-1-0.22f_concoct_bin.80.contigs	d__Bacteria;p__Proteobacteria;c__Gammaproteobacteria;o__Enterobacterales;f__Enterobacteriaceae;g__Pantoea;s__Pantoea agglomerans	74.81	1.89	51.72	medium	798	16981	3214959	4028.77	56.06	4417	3010	249	472	0.00606574	0.0365357	0.0321753	0.0192153
WSX-20-0-0.22+3f_metabat_bin.117_sub.contigs	d__Bacteria;p__Proteobacteria;c__Gammaproteobacteria;o__Enterobacterales;f__Vibrionaceae;g__Vibrio;s__Vibrio anguillarum	82.62	2.63	16	medium	433	75262	3498731	8080.21	44.15	10751	5961	90	202	0.00150753	0.0133023	0.0176621	0.0604829
AYK-20-1-3f_concoct_bin.175_sub.contigs	d__Bacteria;p__Proteobacteria;c__Gammaproteobacteria;o__Enterobacterales;f__Vibrionaceae;g__Vibrio;s__Vibrio salilacus	61.74	1.92	36.84	medium	668	14813	2266292	3392.65	45.22	3467	2607	232	420	0.00482115	0.140154	0.00911266	0.0116758
AYK-20-3-0.22f_metabat_bin.84.contigs	d__Bacteria;p__Proteobacteria;c__Gammaproteobacteria;o__Enterobacterales;f__Vibrionaceae;g__Vibrio;s__Vibrio salilacus	98.88	2.5	5.71	high	233	178003	4466461	19169.4	44.9	47897	21513	25	58	0.0655388	0.0823463	0.0363705	0.0229414
AYK-20-3-3f_concoct_bin.130_sub.contigs	d__Bacteria;p__Proteobacteria;c__Gammaproteobacteria;o__Enterobacterales;f__Vibrionaceae;g__Vibrio;s__Vibrio salilacus	98.13	4.54	28.57	high	302	161659	4783817	15840.5	44.41	47395	17089	31	71	0.00255165	0.0667605	0.00884149	0.00779278
AYK-20-1-3f_metabat_bin.97.contigs	d__Bacteria;p__Proteobacteria;c__Gammaproteobacteria;o__Enterobacterales;f__Vibrionaceae;g__Vibrio;s__Vibrio toranzoniae	91.62	1.68	50	high	430	63157	3673731	8543.56	44.17	10867	6344	99	208	0.00208418	0.125919	0.0114935	0.0100444
AYK-20-3-0.22f_metabat_bin.76.contigs	d__Bacteria;p__Proteobacteria;c__Gammaproteobacteria;o__Enterobacterales;f__Vibrionaceae;g__Vibrio;s__Vibrio toranzoniae	97.2	1.65	42.86	high	168	123190	4043253	24067	44.06	42180	22147	32	65	0.00294257	0.112137	0.013948	0.00835024
AYK-20-3-3f_metabat_bin.232.contigs	d__Bacteria;p__Proteobacteria;c__Gammaproteobacteria;o__Enterobacterales;f__Vibrionaceae;g__Vibrio;s__Vibrio toranzoniae	96.63	1.48	35.29	high	165	125795	3968274	24050.1	44.06	42036	21359	28	60	0.00334998	0.117111	0.0194235	0.00936179
WSX-19-0-0.22+3f_metabat_bin.154.contigs	d__Bacteria;p__Proteobacteria;c__Gammaproteobacteria;o__Francisellales;f__Francisellaceae;g__Francisella_A;s__	87.56	5.61	63.89	medium	193	38085	1564873	8108.15	33	10790	5850	46	95	0.136506	0.103245	0.195153	0.624153
AQK-20-0-3f_metabat_bin.147.contigs	d__Bacteria;p__Proteobacteria;c__Gammaproteobacteria;o__Ga0077536;f__Ga0077536;g__;s__	78.62	4.84	45.83	medium	291	136915	3673682	12624.3	64.24	19598	9892	53	119	0.0481072	0.0242007	0.0263233	0.00586766
AQK-20-0-3f_metabat_bin.159.contigs	d__Bacteria;p__Proteobacteria;c__Gammaproteobacteria;o__Ga0077536;f__Ga0077536;g__;s__	96.8	3.61	16.67	high	212	197041	4586563	21634.7	68.06	40546	22973	30	68	0.0561662	0.0472195	0.0443743	0.0231698
WSX-20-0-0.22+3f_metabat_bin.74.contigs	d__Bacteria;p__Proteobacteria;c__Gammaproteobacteria;o__Ga0077536;f__Ga0077536;g__;s__	88.85	0.7	0	medium	33	441651	2294699	69536.3	61.49	125940	75339	5	11	0.0856688	0.121953	0.125441	0.286793
AYK-19-4-0.22f_metabat_bin.47.contigs	d__Bacteria;p__Proteobacteria;c__Gammaproteobacteria;o__GCA-001735895;f__GCA-001735895;g__;s__	88.69	6.15	43.33	medium	477	56079	3458720	7250.99	48.79	8875	5199	116	244	0.0175115	0.101861	0.0258329	0.0185286
AYK-20-1-3f_concoct_bin.154.contigs	d__Bacteria;p__Proteobacteria;c__Gammaproteobacteria;o__GCA-001735895;f__GCA-001735895;g__GCA-001735895;s__	87.12	3.98	52.17	medium	652	24333	3399203	5213.5	48.72	6286	3782	172	347	0.0100154	0.0992223	0.0199101	0.00976961
AYK-20-2-3f_concoct_bin.58.contigs	d__Bacteria;p__Proteobacteria;c__Gammaproteobacteria;o__GCA-001735895;f__GCA-001735895;g__GCA-001735895;s__	96.54	6.13	36	medium	407	53365	3908660	9603.59	48.82	15501	7088	77	167	0.00984219	0.0823345	0.0171318	0.0119844
AYK-20-3-3f_metabat_bin.156.contigs	d__Bacteria;p__Proteobacteria;c__Gammaproteobacteria;o__GCA-001735895;f__GCA-001735895;g__GCA-001735895;s__	90.45	7.25	50	medium	487	45600	3656242	7507.68	48.59	10091	5181	105	236	0.011002	0.086018	0.0185105	0.0117289
AYK-21-1-3f_concoct_bin.218.contigs	d__Bacteria;p__Proteobacteria;c__Gammaproteobacteria;o__GCA-001735895;f__GCA-001735895;g__GCA-001735895;s__	85.97	6.6	38.71	medium	630	36886	3536754	5613.9	48.79	7214	3806	141	314	0.0114767	0.0936481	0.0208053	0.0124009
AYK-21-2-3f_metabat_bin.49_sub.contigs	d__Bacteria;p__Proteobacteria;c__Gammaproteobacteria;o__GCA-001735895;f__GCA-001735895;g__GCA-001735895;s__	77.15	3.81	25	medium	518	22650	2549158	4921.15	49.1	5317	3692	168	312	0.0161309	0.144478	0.0278808	0.0210833
AYK-21-4-3f_metabat_bin.54_sub.contigs	d__Bacteria;p__Proteobacteria;c__Gammaproteobacteria;o__GCA-001735895;f__GCA-001735895;g__GCA-001735895;s__	84.51	3.63	4.76	medium	480	24975	3222326	6713.18	48.98	7817	5077	132	258	0.0151188	0.110456	0.0240111	0.00887883
AYK-20-3-3f_metabat_bin.247.contigs	d__Bacteria;p__Proteobacteria;c__Gammaproteobacteria;o__Granulosicoccales;f__Granulosicoccaceae;g__Granulosicoccus;s__	87.65	2.46	0	medium	52	348993	3852918	74094.6	49.93	117153	66293	9	21	0.0150136	0.0272578	0.0208367	0.0101799
AQK-20-0-3f_metabat_bin.321_sub.contigs	d__Bacteria;p__Proteobacteria;c__Gammaproteobacteria;o__HK1;f__;g__;s__	89.43	8.88	20	medium	435	99886	6078445	13973.4	67.81	25153	11658	69	157	0.0701271	0.03492	0.0316558	0.0155104
AQK-20-0-3f_metabat_bin.312_sub.contigs	d__Bacteria;p__Proteobacteria;c__Gammaproteobacteria;o__HK1;f__HK1;g__;s__	62.09	2.9	35.71	medium	547	35228	2789444	5099.53	67.46	5448	3746	163	319	0.0821765	0.093233	0.0764809	0.0388589
AYK-19-4-0.22f_metabat_bin.136.contigs	d__Bacteria;p__Proteobacteria;c__Gammaproteobacteria;o__HK1;f__HK1;g__;s__	62.83	2.79	53.85	medium	528	19632	2415692	4575.17	69.42	4680	3255	160	317	0.0741785	0.141315	0.106872	0.0545454
AQK-20-1-0.22+3f_metabat_bin.29.contigs	d__Bacteria;p__Proteobacteria;c__Gammaproteobacteria;o__Legionellales;f__Legionellaceae;g__JAALKW01;s__	89.83	0.58	100	medium	98	97461	1706733	17415.6	41.47	27217	14071	19	41	12.6315	0.0353986	0.540045	0.0239004
AQK-20-2-0.22+3f_metabat_bin.118.contigs	d__Bacteria;p__Proteobacteria;c__Gammaproteobacteria;o__Legionellales;f__Legionellaceae;g__JAALKW01;s__	88.71	0.29	0	medium	89	75755	1620156	18204	41.48	32290	16194	18	36	14.1661	0.0517835	0.602654	0.0261303
AQK-20-3-0.22+3f_metabat_bin.107.contigs	d__Bacteria;p__Proteobacteria;c__Gammaproteobacteria;o__Legionellales;f__Legionellaceae;g__JAALKW01;s__	90.26	0	0	high	68	120018	1704063	25059.8	41.61	41747	26252	13	25	13.3547	0.0479675	0.544981	0.0311075
JYH-20-2-0.22+3f_concoct_bin.27.contigs	d__Bacteria;p__Proteobacteria;c__Gammaproteobacteria;o__Legionellales;f__Legionellaceae;g__JAALKW01;s__	62.59	4.39	0	medium	225	35027	1463319	6503.64	41.03	9242	4497	46	102	14.6277	0.0117165	0.713661	0.021692
JYH-20-3-0.22+3f_concoct_bin.9.contigs	d__Bacteria;p__Proteobacteria;c__Gammaproteobacteria;o__Legionellales;f__Legionellaceae;g__JAALKW01;s__	73.55	2.05	25	medium	246	60193	1515816	6161.85	41.57	7668	4448	50	117	14.2918	0.0265217	0.654518	0.0257119
AYK-21-3-0.22f_concoct_bin.150_sub.contigs	d__Bacteria;p__Proteobacteria;c__Gammaproteobacteria;o__Legionellales;f__Legionellaceae;g__Legionella;s__	96.18	2.13	0	high	173	91882	3714134	21469	38.89	35242	21689	36	70	0.0114012	0.0173934	0.0102555	0.00283309
AQK-20-0-3f_metabat_bin.15.contigs	d__Bacteria;p__Proteobacteria;c__Gammaproteobacteria;o__Nevskiales;f__Algiphilaceae;g__Algiphilus;s__	93.57	6.07	13.04	medium	161	183227	3127321	19424.4	63.63	31386	17977	30	63	0.0996244	0.0274661	0.040001	0.0112384
AQK-20-0-3f_metabat_bin.185.contigs	d__Bacteria;p__Proteobacteria;c__Gammaproteobacteria;o__Nevskiales;f__Algiphilaceae;g__Algiphilus;s__	93.48	3.14	0	high	32	338973	3402284	106321	63.65	197842	130173	7	12	0.140387	0.0604774	0.0530835	0.0310642
AYK-20-1-0.22f_metabat_bin.92.contigs	d__Bacteria;p__Proteobacteria;c__Gammaproteobacteria;o__Nevskiales;f__Nevskiaceae;g__Polycyclovorans;s__	81.17	1.13	40	medium	423	18533	2332232	5513.55	66.13	6076	4178	127	243	0.0332987	0.109887	0.0769865	0.0478022
AYK-21-4-3f_metabat_bin.93_sub.contigs	d__Bacteria;p__Proteobacteria;c__Gammaproteobacteria;o__Nevskiales;f__Nevskiaceae;g__Polycyclovorans;s__	78.16	4.87	23.81	medium	524	21911	2554347	4874.71	64.92	5184	3520	161	310	0.0403625	0.0908075	0.0642183	0.0350601
AQK-20-0-3f_metabat_bin.229_sub.contigs	d__Bacteria;p__Proteobacteria;c__Gammaproteobacteria;o__Nevskiales;f__OUC007;g__Abyssibacter;s__	93.8	1.4	11.11	high	188	116629	3010717	16014.5	65.21	29023	13314	29	68	0.0853269	0.04545	0.0549214	0.0166167
WSX-19-0-0.22+3f_metabat_bin.21.contigs	d__Bacteria;p__Proteobacteria;c__Gammaproteobacteria;o__Nitrococcales;f__Nitrococcaceae;g__Nitrococcus;s__	53.39	3.04	14.29	medium	447	20434	2514496	5625.27	69.23	6311	4208	131	252	0.0452901	0.0981544	0.0826498	0.179554
AYK-20-3-0.22f_concoct_bin.138.contigs	d__Bacteria;p__Proteobacteria;c__Gammaproteobacteria;o__Nitrococcales;f__Nitrococcaceae;g__Spiribacter;s__	65.37	1.23	0	medium	282	11587	1068328	3788.4	58.36	3960	2912	93	172	0.022057	0.0972408	0.116444	0.0550416
AQK-20-3-0.22+3f_concoct_bin.10.contigs	d__Bacteria;p__Proteobacteria;c__Gammaproteobacteria;o__Nitrosococcales;f__Methylophagaceae;g__Methylophaga;s__	97.61	9.7	81.13	medium	274	104621	2958107	10796	43.93	22338	8134	35	89	1.42493	0.024819	3.73044	0.0169833
AYK-19-2-0.22f_concoct_bin.45.contigs	d__Bacteria;p__Proteobacteria;c__Gammaproteobacteria;o__Nitrosococcales;f__Methylophagaceae;g__Methylophaga;s__	77.18	1.17	0	medium	370	26725	1739940	4702.54	47.39	5411	3341	101	204	0.0669498	0.467315	0.174674	0.0311296
AYK-19-2-3f_concoct_bin.65.contigs	d__Bacteria;p__Proteobacteria;c__Gammaproteobacteria;o__Nitrosococcales;f__Methylophagaceae;g__Methylophaga;s__	95.31	4.98	12.9	high	233	91381	2497111	10717.2	46.61	25938	10586	28	66	0.0348625	0.224355	0.076939	0.0280517
AYK-20-1-3f_concoct_bin.203_sub.contigs	d__Bacteria;p__Proteobacteria;c__Gammaproteobacteria;o__Nitrosococcales;f__Methylophagaceae;g__Methylophaga;s__	93.58	8.82	74.51	medium	240	73502	2530545	10543.9	47.03	16392	9186	46	97	0.0418319	0.25857	0.106552	0.0435079
AYK-20-1-3f_metabat_bin.151_sub.contigs	d__Bacteria;p__Proteobacteria;c__Gammaproteobacteria;o__Nitrosococcales;f__Methylophagaceae;g__Methylophaga;s__	95.18	4.43	71.43	high	188	69822	2334800	12419.1	48.74	23654	9278	31	69	0.0501278	0.146021	0.0765743	0.0341192
AYK-21-1-0.22f_concoct_bin.156.contigs	d__Bacteria;p__Proteobacteria;c__Gammaproteobacteria;o__Nitrosococcales;f__Methylophagaceae;g__Methylophaga;s__	93.05	4.44	66.67	high	293	53822	2258542	7708.33	47.08	10821	5654	59	130	0.0447625	0.326929	0.12529	0.0224519
AYK-21-1-3f_concoct_bin.107.contigs	d__Bacteria;p__Proteobacteria;c__Gammaproteobacteria;o__Nitrosococcales;f__Methylophagaceae;g__Methylophaga;s__	93.14	6.06	61.54	medium	278	75776	2575198	9263.3	46.86	15880	6959	45	105	0.0362819	0.233365	0.0988914	0.018771
AYK-21-2-3f_concoct_bin.10.contigs	d__Bacteria;p__Proteobacteria;c__Gammaproteobacteria;o__Nitrosococcales;f__Methylophagaceae;g__Methylophaga;s__	96.36	2.46	50	high	202	53638	2342751	11597.8	46.96	19598	10111	37	78	0.0476682	0.303177	0.121956	0.0256032
AYK-21-2-3f_concoct_bin.51.contigs	d__Bacteria;p__Proteobacteria;c__Gammaproteobacteria;o__Nitrosococcales;f__Methylophagaceae;g__Methylophaga;s__	75.15	2.85	47.06	medium	406	21297	1693261	4170.59	48.78	4444	3084	119	234	0.0624092	0.210799	0.102394	0.031838
AYK-21-3-3f_metabat_bin.95.contigs	d__Bacteria;p__Proteobacteria;c__Gammaproteobacteria;o__Nitrosococcales;f__Methylophagaceae;g__Methylophaga;s__	93.57	1.6	40	high	215	42494	2098957	9762.59	47.17	12869	7959	55	107	0.0533236	0.375988	0.135498	0.030324
AYK-21-4-0.22f_concoct_bin.0.contigs	d__Bacteria;p__Proteobacteria;c__Gammaproteobacteria;o__Nitrosococcales;f__Methylophagaceae;g__Methylophaga;s__	98.42	1.43	37.5	high	195	212360	2821411	14468.8	46.44	42227	13579	16	46	0.0275617	0.14669	0.0613076	0.0134506
AYK-21-4-3f_concoct_bin.187.contigs	d__Bacteria;p__Proteobacteria;c__Gammaproteobacteria;o__Nitrosococcales;f__Methylophagaceae;g__Methylophaga;s__	93.98	2.11	66.67	high	156	82135	2263951	14512.5	46.98	30115	14230	25	53	0.0440519	0.298227	0.117683	0.0246217
JYH-20-2-0.22+3f_concoct_bin.53.contigs	d__Bacteria;p__Proteobacteria;c__Gammaproteobacteria;o__Nitrosococcales;f__Methylophagaceae;g__Methylophaga;s__	96	3.56	70	high	248	87859	2437605	9829.05	44.75	17099	7828	36	91	2.2389	0.0272958	6.39138	0.0100631
JYH-21-1-0.22+3f_concoct_bin.126.contigs	d__Bacteria;p__Proteobacteria;c__Gammaproteobacteria;o__Nitrosococcales;f__Methylophagaceae;g__Methylophaga;s__	98.76	2.71	66.67	high	116	106825	2489179	21458.4	44.8	42213	23019	17	37	2.31371	0.0334851	6.28556	0.0180182
JYH-21-2-0.22+3f_concoct_bin.112.contigs	d__Bacteria;p__Proteobacteria;c__Gammaproteobacteria;o__Nitrosococcales;f__Methylophagaceae;g__Methylophaga;s__	97.8	2.9	57.14	high	179	150054	2790253	15588	44.38	38833	14088	21	51	1.53585	0.0215931	4.09545	0.0105781
WSX-19-0-0.22+3f_concoct_bin.51.contigs	d__Bacteria;p__Proteobacteria;c__Gammaproteobacteria;o__Nitrosococcales;f__Methylophagaceae;g__Methylophaga;s__	88.56	8.44	15.22	medium	160	75953	2054329	12839.6	51.2	22201	10685	27	61	0.0692607	0.092823	0.13286	0.150557
AQK-20-0-3f_metabat_bin.150.contigs	d__Bacteria;p__Proteobacteria;c__Gammaproteobacteria;o__Pseudomonadales;f__Alcanivoracaceae;g__SLJS01;s__	74.1	4.98	26.92	medium	210	80192	2367692	11274.7	61.29	17115	8593	42	91	0.0719527	0.0626538	0.0556951	0.0450777
WSX-19-0-0.22+3f_metabat_bin.193_sub.contigs	d__Bacteria;p__Proteobacteria;c__Gammaproteobacteria;o__Pseudomonadales;f__Cellvibrionaceae;g__Marinimicrobium;s__	80.67	5.8	32.26	medium	359	45261	2913520	8115.65	59.91	11532	5879	71	162	0.0138806	0.0426245	0.0397194	0.156057
AYK-20-3-3f_metabat_bin.313_sub.contigs	d__Bacteria;p__Proteobacteria;c__Gammaproteobacteria;o__Pseudomonadales;f__DSM-6294;g__Bermanella;s__	72.73	7.76	80	medium	527	20688	2944702	5587.67	43.44	6420	4058	152	297	0.00535456	0.0249283	0.0159627	0.0125732
AQK-20-2-0.22+3f_concoct_bin.68.contigs	d__Bacteria;p__Proteobacteria;c__Gammaproteobacteria;o__Pseudomonadales;f__Halieaceae;g__Aequoribacter;s__	89.72	2.57	47.62	medium	407	73506	2899226	7123.41	50.92	11790	4741	70	163	1.24827	3.04486	2.49911	0.0673775
AQK-20-3-0.22+3f_concoct_bin.75.contigs	d__Bacteria;p__Proteobacteria;c__Gammaproteobacteria;o__Pseudomonadales;f__Halieaceae;g__Aequoribacter;s__	82.47	2.74	7.69	medium	296	49038	2378836	8036.61	51.59	12347	5988	56	124	1.83535	4.83347	4.02046	0.120006
AYK-19-2-3f_concoct_bin.72_sub.contigs	d__Bacteria;p__Proteobacteria;c__Gammaproteobacteria;o__Pseudomonadales;f__Halieaceae;g__Aequoribacter;s__	71.97	1.88	57.14	medium	382	20033	1562953	4091.5	52.07	4313	3066	116	224	3.08973	10.2474	7.27304	0.204748
AYK-20-3-0.22f_metabat_bin.15.contigs	d__Bacteria;p__Proteobacteria;c__Gammaproteobacteria;o__Pseudomonadales;f__Halieaceae;g__Aequoribacter;s__	92.09	1.46	40	high	147	120634	2139220	14552.5	51.7	23674	12379	26	55	2.29998	6.84612	5.15251	0.154359
AQK-20-1-0.22+3f_metabat_bin.32.contigs	d__Bacteria;p__Proteobacteria;c__Gammaproteobacteria;o__Pseudomonadales;f__Halieaceae;g__Aequoribacter;s__Aequoribacter sp003520285	85.46	0.93	80	medium	131	106147	2066712	15776.4	51.81	26928	14060	25	54	2.59387	6.90743	5.69863	0.172962
AYK-20-1-0.22f_metabat_bin.48.contigs	d__Bacteria;p__Proteobacteria;c__Gammaproteobacteria;o__Pseudomonadales;f__Halieaceae;g__Aequoribacter;s__Aequoribacter sp003520285	89.21	1.35	66.67	medium	150	73075	2171504	14476.7	51.78	22908	11867	26	57	2.299	6.902	5.15431	0.151731
AYK-20-1-3f_metabat_bin.43.contigs	d__Bacteria;p__Proteobacteria;c__Gammaproteobacteria;o__Pseudomonadales;f__Halieaceae;g__Aequoribacter;s__Aequoribacter sp003520285	91.61	1.96	84.62	high	155	89028	2139969	13806.3	51.8	21614	10455	30	66	2.26891	6.8099	5.13083	0.189089
AYK-20-2-0.22f_metabat_bin.1.contigs	d__Bacteria;p__Proteobacteria;c__Gammaproteobacteria;o__Pseudomonadales;f__Halieaceae;g__Aequoribacter;s__Aequoribacter sp003520285	94.58	0.31	66.67	high	85	193547	2212413	26028.4	51.77	49470	23963	14	30	2.0275	6.0668	4.70446	0.167899
AYK-20-2-3f_metabat_bin.172.contigs	d__Bacteria;p__Proteobacteria;c__Gammaproteobacteria;o__Pseudomonadales;f__Halieaceae;g__Aequoribacter;s__Aequoribacter sp003520285	91.92	0.28	66.67	high	130	120992	2066330	15894.8	51.79	29396	13078	24	50	2.4614	7.51105	5.63966	0.157321
AYK-20-3-3f_metabat_bin.38.contigs	d__Bacteria;p__Proteobacteria;c__Gammaproteobacteria;o__Pseudomonadales;f__Halieaceae;g__Aequoribacter;s__Aequoribacter sp003520285	87.07	0.54	66.67	medium	127	75347	1950911	15361.5	51.96	24966	12490	26	53	2.56835	8.06475	6.00344	0.181438
AYK-21-1-0.22f_metabat_bin.21.contigs	d__Bacteria;p__Proteobacteria;c__Gammaproteobacteria;o__Pseudomonadales;f__Halieaceae;g__Aequoribacter;s__Aequoribacter sp003520285	94.36	1.96	27.27	high	160	91836	2469680	15435.5	51.55	25166	13290	30	64	1.73239	5.55993	3.88122	0.116986
AYK-21-1-3f_metabat_bin.45.contigs	d__Bacteria;p__Proteobacteria;c__Gammaproteobacteria;o__Pseudomonadales;f__Halieaceae;g__Aequoribacter;s__Aequoribacter sp003520285	92.51	1.83	53.85	high	157	119312	2389824	15221.8	51.8	24689	13391	32	64	1.82119	6.00601	4.20806	0.253293
AYK-21-2-0.22f_concoct_bin.109.contigs	d__Bacteria;p__Proteobacteria;c__Gammaproteobacteria;o__Pseudomonadales;f__Halieaceae;g__Aequoribacter;s__Aequoribacter sp003520285	95.52	7.7	68.18	medium	631	102616	4779317	7574.19	49.86	12903	5248	95	253	0.386324	1.19737	1.0633	0.0422238
AYK-21-2-3f_metabat_bin.4.contigs	d__Bacteria;p__Proteobacteria;c__Gammaproteobacteria;o__Pseudomonadales;f__Halieaceae;g__Aequoribacter;s__Aequoribacter sp003520285	91.22	0.48	50	high	151	81992	2286694	15143.7	51.87	26475	14097	28	59	2.0796	6.58389	4.66428	0.286691
AYK-21-3-0.22f_metabat_bin.55.contigs	d__Bacteria;p__Proteobacteria;c__Gammaproteobacteria;o__Pseudomonadales;f__Halieaceae;g__Aequoribacter;s__Aequoribacter sp003520285	93.36	0.27	80	high	139	144543	2284595	16435.9	51.87	29409	14750	24	51	1.99892	6.53045	4.57245	0.261684
AYK-21-3-3f_metabat_bin.70.contigs	d__Bacteria;p__Proteobacteria;c__Gammaproteobacteria;o__Pseudomonadales;f__Halieaceae;g__Aequoribacter;s__Aequoribacter sp003520285	95.43	1.35	0	high	97	160333	2209629	22779.7	51.78	43220	20790	17	34	2.21913	7.02431	4.89967	0.152213
AYK-21-4-0.22f_metabat_bin.59.contigs	d__Bacteria;p__Proteobacteria;c__Gammaproteobacteria;o__Pseudomonadales;f__Halieaceae;g__Aequoribacter;s__Aequoribacter sp003520285	94.09	0.07	50	high	179	80806	2246090	12548	51.75	21822	10040	32	73	2.06979	6.70011	4.84345	0.342877
AYK-21-4-3f_metabat_bin.51.contigs	d__Bacteria;p__Proteobacteria;c__Gammaproteobacteria;o__Pseudomonadales;f__Halieaceae;g__Aequoribacter;s__Aequoribacter sp003520285	95.32	2.68	68.42	high	151	96806	2375494	15731.7	51.56	27905	13490	27	59	1.83302	5.92181	4.21544	0.175502
JYH-20-3-0.22+3f_concoct_bin.37.contigs	d__Bacteria;p__Proteobacteria;c__Gammaproteobacteria;o__Pseudomonadales;f__Halieaceae;g__Aequoribacter;s__Aequoribacter sp003520285	93.92	3.76	84.62	high	276	110998	2639048	9561.77	51.36	17248	7513	37	91	1.34761	3.7445	2.99144	0.166869
JYH-21-1-0.22+3f_concoct_bin.84.contigs	d__Bacteria;p__Proteobacteria;c__Gammaproteobacteria;o__Pseudomonadales;f__Halieaceae;g__Aequoribacter;s__Aequoribacter sp003520285	95.95	6.9	80.65	medium	422	129776	3152695	7470.84	50.74	12413	4921	61	165	0.935088	2.40684	2.01711	0.112942
JYH-21-2-0.22+3f_concoct_bin.69.contigs	d__Bacteria;p__Proteobacteria;c__Gammaproteobacteria;o__Pseudomonadales;f__Halieaceae;g__Aequoribacter;s__Aequoribacter sp003520285	91.84	8.57	81.25	medium	565	107298	3645771	6452.69	50.4	10234	4202	88	234	0.733582	1.88438	1.54381	0.0941494
JYH-21-3-0.22+3f_concoct_bin.120.contigs	d__Bacteria;p__Proteobacteria;c__Gammaproteobacteria;o__Pseudomonadales;f__Halieaceae;g__Aequoribacter;s__Aequoribacter sp003520285	96.42	7.99	91.43	medium	502	102798	3777671	7525.24	50.36	11732	5027	74	198	0.659051	1.81461	1.47001	0.0791749
WSX-20-0-0.22+3f_metabat_bin.152.contigs	d__Bacteria;p__Proteobacteria;c__Gammaproteobacteria;o__Pseudomonadales;f__Halieaceae;g__Aequoribacter;s__Aequoribacter sp003520285	81.24	0	0	medium	21	276706	2094556	99740.8	51.69	170063	109646	5	10	1.29983	3.67162	2.92416	0.315543
WSX-19-0-0.22+3f_metabat_bin.327.contigs	d__Bacteria;p__Proteobacteria;c__Gammaproteobacteria;o__Pseudomonadales;f__Halieaceae;g__Chromatocurvus;s__	97.16	1.81	33.33	high	199	152708	3413637	17154	61.84	33663	15691	31	66	0.0181391	0.0417522	0.0369947	0.141867
AYK-19-4-0.22f_metabat_bin.50_sub.contigs	d__Bacteria;p__Proteobacteria;c__Gammaproteobacteria;o__Pseudomonadales;f__Halieaceae;g__Haliea;s__	97.54	2.48	16.67	high	198	80017	3602720	18195.6	62.79	30992	15564	35	77	0.0331148	0.130612	0.0521519	0.0349887
AYK-20-2-3f_metabat_bin.12_sub.contigs	d__Bacteria;p__Proteobacteria;c__Gammaproteobacteria;o__Pseudomonadales;f__Halieaceae;g__Haliea;s__	98.84	4.13	27.78	high	204	107832	3774271	18501.3	62.48	31965	15980	37	77	0.0326893	0.124249	0.0492338	0.0350081
AYK-20-3-3f_metabat_bin.236.contigs	d__Bacteria;p__Proteobacteria;c__Gammaproteobacteria;o__Pseudomonadales;f__Halieaceae;g__Haliea;s__	98.48	3.25	28.57	high	170	122260	3659485	21526.4	62.69	44818	19785	27	58	0.03127	0.123547	0.0469523	0.0352508
AYK-21-1-3f_concoct_bin.182.contigs	d__Bacteria;p__Proteobacteria;c__Gammaproteobacteria;o__Pseudomonadales;f__Halieaceae;g__Haliea;s__	98.21	3.99	33.33	high	229	113820	3843698	16784.7	62.48	35199	16627	35	74	0.034985	0.111363	0.0518797	0.0300718
AYK-21-2-3f_concoct_bin.19_sub.contigs	d__Bacteria;p__Proteobacteria;c__Gammaproteobacteria;o__Pseudomonadales;f__Halieaceae;g__Haliea;s__	97.37	9.67	10.87	medium	329	82993	4059695	12339.5	62.46	28789	14318	46	96	0.027149	0.0877637	0.0413294	0.025531
AYK-21-4-0.22f_concoct_bin.62.contigs	d__Bacteria;p__Proteobacteria;c__Gammaproteobacteria;o__Pseudomonadales;f__Halieaceae;g__Haliea;s__	96.96	3.03	40	high	194	103801	3806724	19622.3	62.51	43325	20170	30	61	0.0252602	0.105039	0.0393002	0.0484354
AYK-21-4-3f_concoct_bin.98.contigs	d__Bacteria;p__Proteobacteria;c__Gammaproteobacteria;o__Pseudomonadales;f__Halieaceae;g__Haliea;s__	94.45	2.37	0	high	394	70382	3450980	8758.83	62.73	13296	6818	82	175	0.0577487	0.155079	0.0920719	0.0415035
AQK-20-0-3f_metabat_bin.32_sub.contigs	d__Bacteria;p__Proteobacteria;c__Gammaproteobacteria;o__Pseudomonadales;f__Halieaceae;g__Halioglobus;s__	96.5	0.7	0	high	109	180804	3855537	35371.9	60.78	67013	35328	18	37	0.1745	0.0526888	0.0480083	0.0211598
AYK-20-2-3f_metabat_bin.149.contigs	d__Bacteria;p__Proteobacteria;c__Gammaproteobacteria;o__Pseudomonadales;f__Halieaceae;g__Luminiphilus;s__	98.94	1.78	0	high	178	124069	2780074	15618.4	57.28	25833	13071	30	67	0.0202047	0.0620014	0.0415729	0.0388646
AYK-20-3-3f_concoct_bin.78_sub.contigs	d__Bacteria;p__Proteobacteria;c__Gammaproteobacteria;o__Pseudomonadales;f__Halieaceae;g__Luminiphilus;s__	55.24	6.65	0	medium	649	19434	2132108	3285.22	58.97	3239	2478	222	410	0.0186447	0.0789369	0.0455969	0.0437164
WSX-19-0-0.22+3f_metabat_bin.281.contigs	d__Bacteria;p__Proteobacteria;c__Gammaproteobacteria;o__Pseudomonadales;f__Halomonadaceae;g__Halomonas;s__	97.38	1.51	50	high	85	144613	2555241	30061.7	58.83	56249	26459	15	31	0.0185481	0.0679702	0.0530679	0.290203
AYK-20-2-3f_metabat_bin.108_sub.contigs	d__Bacteria;p__Proteobacteria;c__Gammaproteobacteria;o__Pseudomonadales;f__HTCC2089;g__;s__	76.37	2.82	54.55	medium	646	37302	3846662	5954.59	69.37	7104	4220	168	347	0.0671334	0.0903793	0.110332	0.0352465
AYK-20-2-0.22f_concoct_bin.70.contigs	d__Bacteria;p__Proteobacteria;c__Gammaproteobacteria;o__Pseudomonadales;f__HTCC2089;g__SLTB01;s__	92.34	2.19	11.11	high	199	136602	4294631	21581.1	63.76	48813	29135	30	58	0.0271136	0.0793659	0.0389772	0.0184203
AYK-20-2-3f_concoct_bin.206.contigs	d__Bacteria;p__Proteobacteria;c__Gammaproteobacteria;o__Pseudomonadales;f__HTCC2089;g__SLTB01;s__	87.62	2.31	16.67	medium	484	54601	3800203	7851.66	63.89	10256	6126	107	225	0.0353783	0.108253	0.049723	0.0276576
AYK-21-1-0.22f_metabat_bin.16.contigs	d__Bacteria;p__Proteobacteria;c__Gammaproteobacteria;o__Pseudomonadales;f__HTCC2089;g__SLTB01;s__	94.81	2.56	0	high	184	139359	4243128	23060.5	63.77	37005	21485	36	75	0.0320698	0.0963479	0.0457029	0.0246599
AYK-21-1-3f_metabat_bin.126.contigs	d__Bacteria;p__Proteobacteria;c__Gammaproteobacteria;o__Pseudomonadales;f__HTCC2089;g__SLTB01;s__	91.44	2.25	25	high	222	107118	4237319	19087	63.82	30790	17303	43	88	0.0335676	0.0986645	0.0470489	0.0286991
AYK-21-2-0.22f_metabat_bin.65.contigs	d__Bacteria;p__Proteobacteria;c__Gammaproteobacteria;o__Pseudomonadales;f__HTCC2089;g__SLTB01;s__	95.02	3.86	20	high	371	90703	4202896	11328.6	63.63	15682	8712	80	168	0.0356438	0.113181	0.0582268	0.0337364
AYK-21-2-3f_metabat_bin.101.contigs	d__Bacteria;p__Proteobacteria;c__Gammaproteobacteria;o__Pseudomonadales;f__HTCC2089;g__SLTB01;s__	91.35	2.78	30.77	high	245	74252	4180703	17064.1	63.89	26827	14838	46	99	0.0313444	0.0961943	0.0441267	0.0238218
AYK-21-4-3f_metabat_bin.96_sub.contigs	d__Bacteria;p__Proteobacteria;c__Gammaproteobacteria;o__Pseudomonadales;f__HTCC2089;g__SLTB01;s__	72.85	1.85	22.22	medium	546	25101	2863988	5245.4	63.81	5763	3901	171	319	0.048474	0.150868	0.0664177	0.0338912
WSX-19-0-0.22+3f_metabat_bin.334.contigs	d__Bacteria;p__Proteobacteria;c__Gammaproteobacteria;o__Pseudomonadales;f__HTCC2089;g__SLTB01;s__	82.47	7.16	9.38	medium	472	76607	4706992	9972.44	63.84	15703	7362	84	194	0.0152316	0.0315516	0.0291692	0.0590582
AYK-20-2-3f_metabat_bin.35.contigs	d__Bacteria;p__Proteobacteria;c__Gammaproteobacteria;o__Pseudomonadales;f__HTCC2089;g__UBA4582;s__	89.23	4	11.11	medium	229	170205	4082746	17828.6	50.92	28398	14855	45	96	0.00575574	0.0394097	0.0190433	0.0111149
AYK-20-3-0.22f_concoct_bin.86_sub.contigs	d__Bacteria;p__Proteobacteria;c__Gammaproteobacteria;o__Pseudomonadales;f__HTCC2089;g__UBA4582;s__	71.42	9.28	6.98	medium	880	17625	3298400	3748.18	51.67	3920	2841	279	528	0.0364058	0.0695479	0.04773	0.0159212
AYK-20-3-3f_concoct_bin.71_sub.contigs	d__Bacteria;p__Proteobacteria;c__Gammaproteobacteria;o__Pseudomonadales;f__HTCC2089;g__UBA4582;s__	92.29	6.44	0	medium	331	85393	4436432	13403.1	50.97	26827	12352	52	112	0.00959774	0.0375165	0.0195291	0.0717843
AYK-21-1-3f_metabat_bin.86.contigs	d__Bacteria;p__Proteobacteria;c__Gammaproteobacteria;o__Pseudomonadales;f__HTCC2089;g__UBA4582;s__	71.39	2.47	0	medium	599	17518	2988367	4988.93	50.96	5282	3787	191	359	0.00188162	0.0476209	0.0176803	0.00502372
AQK-20-0-3f_metabat_bin.233.contigs	d__Bacteria;p__Proteobacteria;c__Gammaproteobacteria;o__Pseudomonadales;f__HTCC2089;g__UBA7451;s__	88.16	5.43	8.33	medium	159	212584	4620952	29062.6	61.91	61886	37660	24	47	0.040198	0.0296878	0.0297369	0.0163883
AQK-20-0-3f_metabat_bin.22.contigs	d__Bacteria;p__Proteobacteria;c__Gammaproteobacteria;o__Pseudomonadales;f__HTCC2089;g__UBA7803;s__	87.36	6.64	33.33	medium	402	102892	4597587	11436.8	64.99	19571	8716	68	158	0.0808283	0.0387903	0.0337878	0.0198733
AQK-20-0-3f_concoct_bin.100_sub.contigs	d__Bacteria;p__Proteobacteria;c__Gammaproteobacteria;o__Pseudomonadales;f__Litoricolaceae;g__HIMB30;s__	84.01	0.99	16.67	medium	224	41612	1641594	7328.54	53.22	9784	5669	53	108	0.079148	1.87883	0.103642	0.490675
AYK-20-1-0.22f_metabat_bin.75.contigs	d__Bacteria;p__Proteobacteria;c__Gammaproteobacteria;o__Pseudomonadales;f__Litoricolaceae;g__HIMB30;s__	94.84	2.9	9.09	high	76	519155	2154992	28355.2	51.97	183164	38419	4	10	0.459105	1.42702	0.534927	0.426739
AYK-20-2-3f_metabat_bin.98.contigs	d__Bacteria;p__Proteobacteria;c__Gammaproteobacteria;o__Pseudomonadales;f__Litoricolaceae;g__HIMB30;s__	93.66	3.09	7.69	high	214	51633	2158182	10085	51.6	15511	7482	43	94	0.202701	1.4887	0.142238	0.33345
AYK-20-3-0.22f_metabat_bin.104.contigs	d__Bacteria;p__Proteobacteria;c__Gammaproteobacteria;o__Pseudomonadales;f__Litoricolaceae;g__HIMB30;s__	94.14	1.91	0	high	84	280085	2267770	26997.3	51.26	104300	30246	6	15	0.646606	1.18131	0.310949	0.173695
AYK-21-1-0.22f_concoct_bin.90.contigs	d__Bacteria;p__Proteobacteria;c__Gammaproteobacteria;o__Pseudomonadales;f__Litoricolaceae;g__HIMB30;s__	94.32	3.4	20	high	326	184666	3795720	11643.3	51.69	26910	9067	30	93	0.0630697	0.318778	0.0483646	0.1383
AYK-21-1-3f_concoct_bin.192.contigs	d__Bacteria;p__Proteobacteria;c__Gammaproteobacteria;o__Pseudomonadales;f__Litoricolaceae;g__HIMB30;s__	93.67	2.96	54.55	high	214	247495	3133034	14640.3	51.61	36907	12274	17	56	0.0544669	0.468386	0.0432096	0.228316
AYK-21-2-0.22f_concoct_bin.54_sub.contigs	d__Bacteria;p__Proteobacteria;c__Gammaproteobacteria;o__Pseudomonadales;f__Litoricolaceae;g__HIMB30;s__	95.12	7.91	11.11	medium	384	250353	4745048	12356.9	52.51	25132	10639	41	117	0.0391882	0.202748	0.030915	0.126252
AYK-21-2-3f_concoct_bin.207.contigs	d__Bacteria;p__Proteobacteria;c__Gammaproteobacteria;o__Pseudomonadales;f__Litoricolaceae;g__HIMB30;s__	95.62	6.73	28.57	medium	374	265872	4101548	10966.7	51.97	24818	7930	33	109	0.156185	0.273862	0.204852	0.108114
AYK-21-3-0.22f_concoct_bin.75.contigs	d__Bacteria;p__Proteobacteria;c__Gammaproteobacteria;o__Pseudomonadales;f__Litoricolaceae;g__HIMB30;s__	95.25	3.4	53.33	high	286	210043	3193423	11165.8	52.62	38287	7789	20	72	0.0719312	0.404733	0.0667733	0.131539
AYK-21-3-3f_concoct_bin.14.contigs	d__Bacteria;p__Proteobacteria;c__Gammaproteobacteria;o__Pseudomonadales;f__Litoricolaceae;g__HIMB30;s__	95.62	2.96	45.45	high	210	209912	3051444	14530.7	51.8	46654	14721	15	44	0.110243	0.450386	0.0932392	0.199676
AYK-21-4-0.22f_metabat_bin.72.contigs	d__Bacteria;p__Proteobacteria;c__Gammaproteobacteria;o__Pseudomonadales;f__Litoricolaceae;g__HIMB30;s__	95.8	1.53	22.22	high	113	260645	2253161	19939.5	52.31	65147	18660	10	24	0.230852	1.42274	0.358064	0.341565
AYK-21-4-3f_concoct_bin.79.contigs	d__Bacteria;p__Proteobacteria;c__Gammaproteobacteria;o__Pseudomonadales;f__Litoricolaceae;g__HIMB30;s__	94.32	3.89	42.86	high	217	211369	3118018	14368.7	52.01	50783	11476	17	52	0.0592833	0.436596	0.0464443	0.203538
WSX-20-0-0.22+3f_metabat_bin.32.contigs	d__Bacteria;p__Proteobacteria;c__Gammaproteobacteria;o__Pseudomonadales;f__Litoricolaceae;g__HIMB30;s__	66.17	0.37	0	medium	19	193976	1095373	57651.2	55.3	104882	81561	4	7	0.0155553	0.183541	0.0997633	1.36626
JYH-20-3-0.22+3f_metabat_bin.189.contigs	d__Bacteria;p__Proteobacteria;c__Gammaproteobacteria;o__Pseudomonadales;f__Litoricolaceae;g__HIMB30;s__HIMB30 sp018401755	86.94	1.01	16.67	medium	43	146781	1932888	44950.9	53.39	79193	42638	9	17	0.435119	0.0573227	0.537461	0.250809
JYH-21-2-0.22+3f_metabat_bin.26.contigs	d__Bacteria;p__Proteobacteria;c__Gammaproteobacteria;o__Pseudomonadales;f__Litoricolaceae;g__HIMB30;s__HIMB30 sp018401755	78.7	0.8	20	medium	25	177984	1594453	63778.1	53.39	103448	59334	6	11	0.812833	0.234406	1.23406	0.372259
JYH-21-1-0.22+3f_metabat_bin.84.contigs	d__Bacteria;p__Proteobacteria;c__Gammaproteobacteria;o__Pseudomonadales;f__Litoricolaceae;g__HIMB30;s__HIMB30 sp018402605	87.35	2.1	62.5	medium	129	66469	1664262	12901.3	53.57	20102	9460	24	51	0.0350124	0.0702608	0.271311	0.560338
JYH-21-2-0.22+3f_metabat_bin.56.contigs	d__Bacteria;p__Proteobacteria;c__Gammaproteobacteria;o__Pseudomonadales;f__Litoricolaceae;g__HIMB30;s__HIMB30 sp018402605	74.44	1.78	44.44	medium	123	70327	1537365	12498.9	53.39	18953	10344	26	54	0.0298584	0.0872157	0.300286	0.61482
JYH-21-3-0.22+3f_metabat_bin.70.contigs	d__Bacteria;p__Proteobacteria;c__Gammaproteobacteria;o__Pseudomonadales;f__Litoricolaceae;g__HIMB30;s__HIMB30 sp018402605	86.16	0.74	33.33	medium	131	68553	1738312	13269.6	53.44	20331	10503	28	56	0.0272975	0.0653418	0.25795	0.582734
AYK-19-4-0.22f_metabat_bin.61.contigs	d__Bacteria;p__Proteobacteria;c__Gammaproteobacteria;o__Pseudomonadales;f__Marinomonadaceae;g__Marinomonas;s__	85.92	2.62	81.25	medium	374	30163	2727120	7291.76	45.52	9149	5293	92	190	0.0149812	0.214988	0.170366	0.0443733
AYK-20-3-3f_concoct_bin.235.contigs	d__Bacteria;p__Proteobacteria;c__Gammaproteobacteria;o__Pseudomonadales;f__Marinomonadaceae;g__Marinomonas;s__	66.11	1.7	88.89	medium	522	13983	1855315	3554.24	45.74	3610	2672	174	324	0.0142085	0.312955	0.249112	0.0559164
AYK-21-1-0.22f_metabat_bin.62.contigs	d__Bacteria;p__Proteobacteria;c__Gammaproteobacteria;o__Pseudomonadales;f__Marinomonadaceae;g__Marinomonas;s__	78.94	2.7	100	medium	451	21891	2361383	5235.88	45.75	5626	3839	134	260	0.0126403	0.247562	0.194731	0.0471322
AYK-21-2-0.22f_concoct_bin.71.contigs	d__Bacteria;p__Proteobacteria;c__Gammaproteobacteria;o__Pseudomonadales;f__Marinomonadaceae;g__Marinomonas;s__	81.66	3.18	75	medium	575	16105	2414795	4199.64	45.86	4658	2980	164	328	0.0115931	0.241855	0.185358	0.0475536
AYK-21-3-0.22f_metabat_bin.36.contigs	d__Bacteria;p__Proteobacteria;c__Gammaproteobacteria;o__Pseudomonadales;f__Marinomonadaceae;g__Marinomonas;s__	88.09	4.42	78.26	medium	415	39917	2917205	7029.41	45.45	8307	5150	105	214	0.00919543	0.184741	0.144243	0.0364763
AYK-21-3-3f_metabat_bin.87.contigs	d__Bacteria;p__Proteobacteria;c__Gammaproteobacteria;o__Pseudomonadales;f__Marinomonadaceae;g__Marinomonas;s__	70.55	0.59	100	medium	430	25287	2051804	4771.64	45.73	4911	3595	136	259	0.012668	0.28696	0.22172	0.0524484
AYK-21-4-0.22f_metabat_bin.89.contigs	d__Bacteria;p__Proteobacteria;c__Gammaproteobacteria;o__Pseudomonadales;f__Marinomonadaceae;g__Marinomonas;s__	89.58	7.97	91.18	medium	464	29876	3028991	6528	45.47	7778	4679	121	245	0.0101371	0.170025	0.136175	0.0333743
JYH-21-1-0.22+3f_metabat_bin.73.contigs	d__Bacteria;p__Proteobacteria;c__Gammaproteobacteria;o__Pseudomonadales;f__Marinomonadaceae;g__Marinomonas;s__	94.57	1.08	80	high	248	78017	2950806	11898.4	45.52	16371	9766	48	106	0.0102731	0.157289	0.199752	0.0332512
JYH-21-2-0.22+3f_metabat_bin.100.contigs	d__Bacteria;p__Proteobacteria;c__Gammaproteobacteria;o__Pseudomonadales;f__Marinomonadaceae;g__Marinomonas;s__	95.55	0.71	60	high	170	90882	2943469	17314.5	45.6	26165	16198	35	70	0.0133939	0.156715	0.211892	0.0371191
JYH-21-3-0.22+3f_metabat_bin.167.contigs	d__Bacteria;p__Proteobacteria;c__Gammaproteobacteria;o__Pseudomonadales;f__Marinomonadaceae;g__Marinomonas;s__	96.73	3.09	75	high	254	103232	3140549	12364.4	45.29	18070	10258	54	112	0.00957982	0.137533	0.19348	0.0331694
AYK-19-2-0.22f_metabat_bin.73.contigs	d__Bacteria;p__Proteobacteria;c__Gammaproteobacteria;o__Pseudomonadales;f__Marinomonadaceae;g__Marinomonas;s__Marinomonas hwangdonensis	78.61	0.95	87.5	medium	383	32002	2280786	5955.05	45.6	6734	4298	108	212	0.011975	0.25302	0.20501	0.0504983
AYK-20-1-0.22f_concoct_bin.18.contigs	d__Bacteria;p__Proteobacteria;c__Gammaproteobacteria;o__Pseudomonadales;f__Moraxellaceae;g__Acinetobacter;s__Acinetobacter johnsonii	67.3	3.64	82.14	medium	606	15316	2081294	3434.48	41.86	3454	2642	206	378	0.0321133	0.0855147	0.0324452	0.0471604
AYK-20-2-0.22f_concoct_bin.19.contigs	d__Bacteria;p__Proteobacteria;c__Gammaproteobacteria;o__Pseudomonadales;f__Moraxellaceae;g__Acinetobacter;s__Acinetobacter johnsonii	83.68	1.79	63.64	medium	517	21412	2446917	4732.91	41.88	5409	3545	151	292	0.0350919	0.0990533	0.0463424	0.0507362
AYK-21-1-0.22f_concoct_bin.6.contigs	d__Bacteria;p__Proteobacteria;c__Gammaproteobacteria;o__Pseudomonadales;f__Moraxellaceae;g__Acinetobacter;s__Acinetobacter johnsonii	69.98	4.89	92.31	medium	646	17239	2254951	3490.64	41.67	3528	2588	208	397	0.0322932	0.0933488	0.0353522	0.0482091
AYK-21-2-0.22f_concoct_bin.17.contigs	d__Bacteria;p__Proteobacteria;c__Gammaproteobacteria;o__Pseudomonadales;f__Moraxellaceae;g__Acinetobacter;s__Acinetobacter johnsonii	52.82	1.7	83.33	medium	496	15044	1560010	3145.18	41.95	3106	2493	179	320	0.0366147	0.137092	0.0350541	0.071618
AYK-21-3-3f_metabat_bin.33.contigs	d__Bacteria;p__Proteobacteria;c__Gammaproteobacteria;o__Pseudomonadales;f__Moraxellaceae;g__Acinetobacter;s__Acinetobacter johnsonii	56.03	1.54	70	medium	395	17622	1585409	4013.69	42	3884	3084	138	252	0.0391709	0.135197	0.0410008	0.0689416
AYK-21-4-0.22f_concoct_bin.25.contigs	d__Bacteria;p__Proteobacteria;c__Gammaproteobacteria;o__Pseudomonadales;f__Moraxellaceae;g__Acinetobacter;s__Acinetobacter johnsonii	61.51	4.02	27.03	medium	590	18873	1923459	3260.1	42.27	3319	2488	206	375	0.0333172	0.10554	0.0441356	0.0528109
AYK-20-2-0.22f_metabat_bin.94.contigs	d__Bacteria;p__Proteobacteria;c__Gammaproteobacteria;o__Pseudomonadales;f__Moraxellaceae;g__Acinetobacter;s__Acinetobacter parvus	99.29	1.27	5.26	high	128	112123	2891394	22589	42.53	44404	25727	22	43	0.165701	0.196927	0.528625	0.0426688
AYK-20-2-3f_metabat_bin.21.contigs	d__Bacteria;p__Proteobacteria;c__Gammaproteobacteria;o__Pseudomonadales;f__Moraxellaceae;g__Acinetobacter;s__Acinetobacter parvus	100	6.9	0	medium	141	120592	2960396	20995.7	42	44500	26006	22	44	0.0844226	0.0749772	0.0461638	0.0370377
AYK-20-2-0.22f_metabat_bin.36.contigs	d__Bacteria;p__Proteobacteria;c__Gammaproteobacteria;o__Pseudomonadales;f__Moraxellaceae;g__Acinetobacter;s__Acinetobacter pittii	97.71	0.55	0	high	53	627794	3882289	73250.7	38.64	177706	82659	7	15	0.0173813	0.0396389	0.0233183	0.0870738
WSX-20-0-0.22+3f_metabat_bin.101.contigs	d__Bacteria;p__Proteobacteria;c__Gammaproteobacteria;o__Pseudomonadales;f__Moraxellaceae;g__Acinetobacter;s__Acinetobacter pittii	90.37	0.68	0	high	40	629048	3589715	89742.9	38.62	177706	83581	6	12	0.0192016	0.0420414	0.0235426	0.0953856
AYK-21-3-0.22f_concoct_bin.33_sub.contigs	d__Bacteria;p__Proteobacteria;c__Gammaproteobacteria;o__Pseudomonadales;f__Moraxellaceae;g__Moraxella_A;s__	62.72	6.26	95	medium	599	27766	2316617	3867.47	42.59	3875	2700	166	347	0.0134747	0.037924	0.0499358	0.00901431
AYK-20-3-3f_concoct_bin.249_sub.contigs	d__Bacteria;p__Proteobacteria;c__Gammaproteobacteria;o__Pseudomonadales;f__Natronospirillaceae;g__;s__	59.35	2.23	16.67	medium	672	13117	2503587	3725.58	54.14	3950	2875	221	408	0.00948369	0.0355731	0.0313779	0.0235469
AYK-21-1-0.22f_metabat_bin.31_sub.contigs	d__Bacteria;p__Proteobacteria;c__Gammaproteobacteria;o__Pseudomonadales;f__Natronospirillaceae;g__Gynuella;s__	96.02	1.17	16.67	high	172	137186	2916467	16956.2	48.29	35255	13968	24	57	0.0056362	0.0380906	0.0214625	0.0161831
AYK-21-1-3f_metabat_bin.173.contigs	d__Bacteria;p__Proteobacteria;c__Gammaproteobacteria;o__Pseudomonadales;f__Natronospirillaceae;g__Gynuella;s__	94.97	0.84	20	high	164	132211	2719022	16579.4	48.26	30265	14247	23	57	0.0140995	0.051042	0.0323631	0.0176458
AYK-19-4-0.22f_metabat_bin.84.contigs	d__Bacteria;p__Proteobacteria;c__Gammaproteobacteria;o__Pseudomonadales;f__Natronospirillaceae;g__Saccharospirillum;s__	98.6	2.09	40	high	282	113397	4258967	15102.7	55.67	24079	12517	52	113	0.0113579	0.080427	0.0242593	0.113132
AYK-20-2-3f_concoct_bin.117_sub.contigs	d__Bacteria;p__Proteobacteria;c__Gammaproteobacteria;o__Pseudomonadales;f__Natronospirillaceae;g__Saccharospirillum;s__	79.72	4.79	55.56	medium	835	21821	3383916	4052.59	55.74	4387	3019	254	489	0.011743	0.101786	0.028333	0.158893
AYK-21-1-3f_concoct_bin.110.contigs	d__Bacteria;p__Proteobacteria;c__Gammaproteobacteria;o__Pseudomonadales;f__Natronospirillaceae;g__Saccharospirillum;s__	59.97	4.08	78.26	medium	840	17397	2868102	3414.41	55.97	3453	2612	287	527	0.0126799	0.103929	0.0329578	0.308411
AYK-21-2-3f_concoct_bin.196.contigs	d__Bacteria;p__Proteobacteria;c__Gammaproteobacteria;o__Pseudomonadales;f__Natronospirillaceae;g__Saccharospirillum;s__	51.68	1.43	66.67	medium	642	10734	1961814	3055.79	56.24	3052	2452	241	420	0.0169214	0.186215	0.0528897	0.351845
AYK-19-2-0.22f_concoct_bin.20_sub.contigs	d__Bacteria;p__Proteobacteria;c__Gammaproteobacteria;o__Pseudomonadales;f__Nitrincolaceae;g__Marinobacterium;s__	52.09	2.19	7.14	medium	1081	12058	3628345	3356.47	50.98	3388	2540	367	680	0.0393078	0.0537929	0.0593919	0.0178604
AYK-19-2-3f_metabat_bin.49_sub.contigs	d__Bacteria;p__Proteobacteria;c__Gammaproteobacteria;o__Pseudomonadales;f__Nitrincolaceae;g__Marinobacterium;s__	85.21	2.58	30.77	medium	301	38450	2479475	8237.46	48.77	10446	6059	73	149	0.0201877	0.0580785	0.0450356	0.0216643
WSX-19-0-0.22+3f_metabat_bin.137.contigs	d__Bacteria;p__Proteobacteria;c__Gammaproteobacteria;o__Pseudomonadales;f__Nitrincolaceae;g__Motiliproteus;s__	58.51	0.74	80	medium	271	42950	2149675	7932.38	61.86	10888	5563	61	130	0.018636	0.0612576	0.0528635	0.106214
AYK-20-3-3f_metabat_bin.302.contigs	d__Bacteria;p__Proteobacteria;c__Gammaproteobacteria;o__Pseudomonadales;f__Nitrincolaceae;g__Nitrincola;s__	90.63	2.02	22.22	high	345	38806	3078755	8923.93	44.35	11107	6886	86	175	0.00774784	0.0260004	0.014381	0.00900962
AYK-21-1-3f_concoct_bin.193_sub.contigs	d__Bacteria;p__Proteobacteria;c__Gammaproteobacteria;o__Pseudomonadales;f__Oleiphilaceae;g__Marinobacter;s__	75.78	8.69	29.79	medium	782	19410	3370051	4309.53	57.81	4707	3247	235	451	0.0157157	0.0480312	0.0366502	0.0447794
AYK-21-1-3f_metabat_bin.149.contigs	d__Bacteria;p__Proteobacteria;c__Gammaproteobacteria;o__Pseudomonadales;f__Porticoccaceae;g__Porticoccus;s__	85.6	3.02	81.82	medium	293	43500	2066046	7051.35	54.02	8684	5258	76	152	0.0176026	0.0751781	0.0806989	0.0459386
JYH-20-3-0.22+3f_metabat_bin.122.contigs	d__Bacteria;p__Proteobacteria;c__Gammaproteobacteria;o__Pseudomonadales;f__Porticoccaceae;g__Porticoccus;s__	77.31	1.67	20	medium	115	252855	2115948	18399.5	53.77	30433	17338	18	40	0.0208469	0.0624235	0.181393	0.0365688
JYH-20-3-0.22+3f_metabat_bin.156.contigs	d__Bacteria;p__Proteobacteria;c__Gammaproteobacteria;o__Pseudomonadales;f__Pseudohongiellaceae;g__;s__	62.41	1.23	25	medium	160	140628	2647607	16547.5	47.35	28203	15255	27	58	0.0353356	0.00668879	0.0752007	0.0072743
AQK-20-0-3f_metabat_bin.267.contigs	d__Bacteria;p__Proteobacteria;c__Gammaproteobacteria;o__Pseudomonadales;f__Pseudohongiellaceae;g__NORP240;s__	92.41	1.67	0	high	64	251703	4328149	67627.3	57.12	122981	86622	13	24	0.113245	0.00484122	0.00669201	0.0047462
AYK-20-2-0.22f_metabat_bin.96.contigs	d__Bacteria;p__Proteobacteria;c__Gammaproteobacteria;o__Pseudomonadales;f__Pseudohongiellaceae;g__Pseudohongiella;s__	94.63	0.43	50	high	100	232856	3479609	34796.1	55.82	82578	42690	13	28	0.0267362	0.143202	0.0422708	0.0255325
AYK-20-2-3f_metabat_bin.230.contigs	d__Bacteria;p__Proteobacteria;c__Gammaproteobacteria;o__Pseudomonadales;f__Pseudohongiellaceae;g__Pseudohongiella;s__	92.96	0.43	0	high	119	230069	3462034	29092.7	55.56	67810	31725	16	34	0.052003	0.321678	0.0832125	0.0693052
AYK-20-3-0.22f_metabat_bin.114.contigs	d__Bacteria;p__Proteobacteria;c__Gammaproteobacteria;o__Pseudomonadales;f__Pseudohongiellaceae;g__Pseudohongiella;s__	65.72	0.32	0	medium	454	21490	2320575	5111.4	56.02	5488	3833	142	269	0.0364268	0.224839	0.0536639	0.0315482
AYK-21-1-0.22f_concoct_bin.16.contigs	d__Bacteria;p__Proteobacteria;c__Gammaproteobacteria;o__Pseudomonadales;f__Pseudohongiellaceae;g__Pseudohongiella;s__	89.18	1.2	57.14	medium	249	144553	3126382	12555.8	55.89	28096	10428	29	77	0.0257885	0.151765	0.0454806	0.0259897
AYK-21-1-0.22f_concoct_bin.98_sub.contigs	d__Bacteria;p__Proteobacteria;c__Gammaproteobacteria;o__Pseudomonadales;f__Pseudohongiellaceae;g__Pseudohongiella;s__	93.07	5.78	58.82	medium	483	86205	4887719	10119.5	53.88	18847	7920	66	165	0.057059	0.151437	0.231811	0.0155246
AYK-21-1-3f_concoct_bin.98_sub.contigs	d__Bacteria;p__Proteobacteria;c__Gammaproteobacteria;o__Pseudomonadales;f__Pseudohongiellaceae;g__Pseudohongiella;s__	92.19	1.67	71.43	high	266	98566	3277161	12320.2	55.84	28095	9926	32	85	0.0245383	0.137107	0.0427438	0.0264356
AYK-21-1-3f_metabat_bin.101.contigs	d__Bacteria;p__Proteobacteria;c__Gammaproteobacteria;o__Pseudomonadales;f__Pseudohongiellaceae;g__Pseudohongiella;s__	89.49	1.77	84.62	medium	181	124394	2883324	15930	56.53	26999	13429	26	65	0.10247	0.186391	0.0964961	0.0346161
AYK-21-2-0.22f_concoct_bin.89.contigs	d__Bacteria;p__Proteobacteria;c__Gammaproteobacteria;o__Pseudomonadales;f__Pseudohongiellaceae;g__Pseudohongiella;s__	87.98	8.62	94.12	medium	383	50369	2914410	7609.43	55.95	10456	5703	80	174	0.0307031	0.16868	0.0455623	0.0295403
AYK-21-2-0.22f_metabat_bin.27_sub.contigs	d__Bacteria;p__Proteobacteria;c__Gammaproteobacteria;o__Pseudomonadales;f__Pseudohongiellaceae;g__Pseudohongiella;s__	89.09	4.32	66.67	medium	208	80374	2874162	13818.1	56.54	22229	10816	35	81	0.104752	0.187261	0.0986402	0.0297063
AYK-21-2-3f_concoct_bin.169.contigs	d__Bacteria;p__Proteobacteria;c__Gammaproteobacteria;o__Pseudomonadales;f__Pseudohongiellaceae;g__Pseudohongiella;s__	88.69	6.12	68.75	medium	269	82725	3091815	11493.7	56.37	21406	9046	39	95	0.0884195	0.175582	0.0932049	0.0299796
AYK-21-2-3f_concoct_bin.205.contigs	d__Bacteria;p__Proteobacteria;c__Gammaproteobacteria;o__Pseudomonadales;f__Pseudohongiellaceae;g__Pseudohongiella;s__	83.45	4.66	88.89	medium	246	144960	3145792	12787.8	55.89	27989	10633	31	77	0.025139	0.149805	0.0436281	0.0245147
AYK-21-3-3f_concoct_bin.64.contigs	d__Bacteria;p__Proteobacteria;c__Gammaproteobacteria;o__Pseudomonadales;f__Pseudohongiellaceae;g__Pseudohongiella;s__	76.77	1.31	0	medium	488	18850	2544356	5213.84	56.68	6166	3943	134	264	0.116485	0.204447	0.0854267	0.0315083
AYK-21-4-0.22f_concoct_bin.69.contigs	d__Bacteria;p__Proteobacteria;c__Gammaproteobacteria;o__Pseudomonadales;f__Pseudohongiellaceae;g__Pseudohongiella;s__	95.9	3.9	66.67	high	274	79680	3190289	11643.4	56.49	22017	10284	42	96	0.0883027	0.161182	0.0771096	0.0271238
AYK-21-4-3f_concoct_bin.143.contigs	d__Bacteria;p__Proteobacteria;c__Gammaproteobacteria;o__Pseudomonadales;f__Pseudohongiellaceae;g__Pseudohongiella;s__	88.22	0.62	33.33	medium	363	48071	2907738	8010.3	56.55	10387	6345	84	174	0.112891	0.181227	0.0950802	0.0281062
JYH-21-1-0.22+3f_metabat_bin.32.contigs	d__Bacteria;p__Proteobacteria;c__Gammaproteobacteria;o__Pseudomonadales;f__Pseudohongiellaceae;g__Pseudohongiella;s__	80.25	0.74	0	medium	55	235644	2511776	45668.7	52.19	94013	53408	9	17	0.0256321	0.0379515	0.629103	0.0167156
JYH-21-2-0.22+3f_metabat_bin.125.contigs	d__Bacteria;p__Proteobacteria;c__Gammaproteobacteria;o__Pseudomonadales;f__Pseudohongiellaceae;g__Pseudohongiella;s__	83.15	1.17	14.29	medium	53	175888	2508623	47332.5	52.36	78532	51734	10	21	0.0222741	0.0377908	0.626838	0.0180229
JYH-21-3-0.22+3f_metabat_bin.53.contigs	d__Bacteria;p__Proteobacteria;c__Gammaproteobacteria;o__Pseudomonadales;f__Pseudohongiellaceae;g__Pseudohongiella;s__	68.15	0.37	0	medium	48	256641	2239326	46652.6	52.41	109742	56878	7	14	0.0258913	0.0516998	0.734227	0.0169017
JYH-20-3-0.22+3f_metabat_bin.100.contigs	d__Bacteria;p__Proteobacteria;c__Gammaproteobacteria;o__Pseudomonadales;f__Pseudohongiellaceae;g__UBA9145;s__	94.44	0.12	0	high	23	683673	2693113	117092	52.63	246835	126493	3	7	0.00736166	0.0381349	0.786464	0.0143729
JYH-21-1-0.22+3f_metabat_bin.62.contigs	d__Bacteria;p__Proteobacteria;c__Gammaproteobacteria;o__Pseudomonadales;f__Pseudohongiellaceae;g__UBA9145;s__	70.62	0.12	0	medium	8	540450	1775454	221932	52.32	429917	222920	2	4	0.00808221	0.0317059	1.15619	0.0118276
JYH-21-3-0.22+3f_metabat_bin.74_sub.contigs	d__Bacteria;p__Proteobacteria;c__Gammaproteobacteria;o__Pseudomonadales;f__Pseudohongiellaceae;g__UBA9145;s__	94.44	0.12	0	high	16	866670	2696430	168527	52.64	699514	148055	2	5	0.00330755	0.0262858	0.800381	0.00709631
AYK-19-4-0.22f_metabat_bin.10.contigs	d__Bacteria;p__Proteobacteria;c__Gammaproteobacteria;o__Pseudomonadales;f__Pseudomonadaceae;g__Pseudomonas_A;s__Pseudomonas_A stutzeri	98.63	2.42	0	high	73	480146	5232374	71676.4	63	207646	97732	9	17	0.0163428	0.0565469	0.0374809	0.0164423
AYK-21-1-0.22f_concoct_bin.10.contigs	d__Bacteria;p__Proteobacteria;c__Gammaproteobacteria;o__Pseudomonadales;f__Pseudomonadaceae;g__Pseudomonas_A;s__Pseudomonas_A stutzeri	94.86	4.33	88	high	567	55633	4607294	8125.74	64.11	12726	6134	108	237	0.0215823	0.0780963	0.04561	0.0266281
AYK-21-2-0.22f_metabat_bin.3.contigs	d__Bacteria;p__Proteobacteria;c__Gammaproteobacteria;o__Pseudomonadales;f__Pseudomonadaceae;g__Pseudomonas_A;s__Pseudomonas_A stutzeri	92.18	2.72	68.75	high	449	40858	3826473	8522.21	64.35	10731	6512	115	230	0.0362239	0.111134	0.0599339	0.0365617
AYK-21-3-0.22f_metabat_bin.47.contigs	d__Bacteria;p__Proteobacteria;c__Gammaproteobacteria;o__Pseudomonadales;f__Pseudomonadaceae;g__Pseudomonas_A;s__Pseudomonas_A stutzeri	89.71	2.45	37.5	medium	287	82325	3871895	13490.9	64.21	21868	10809	54	117	0.0384345	0.111336	0.0578277	0.0348751
AYK-21-4-0.22f_metabat_bin.22.contigs	d__Bacteria;p__Proteobacteria;c__Gammaproteobacteria;o__Pseudomonadales;f__Pseudomonadaceae;g__Pseudomonas_A;s__Pseudomonas_A stutzeri	97.87	1.16	75	high	153	108317	4251499	27787.6	64.26	42708	27085	35	67	0.0454302	0.109208	0.0562778	0.0381338
AYK-21-4-3f_concoct_bin.27.contigs	d__Bacteria;p__Proteobacteria;c__Gammaproteobacteria;o__Pseudomonadales;f__Pseudomonadaceae;g__Pseudomonas_A;s__Pseudomonas_A stutzeri	63.27	0.57	66.67	medium	778	14206	2917921	3750.54	64.33	3974	2856	258	474	0.0313457	0.137356	0.0717243	0.0465926
AYK-20-1-3f_concoct_bin.141.contigs	d__Bacteria;p__Proteobacteria;c__Gammaproteobacteria;o__Pseudomonadales;f__Pseudomonadaceae;g__Pseudomonas_D;s__	60.39	2.8	87.5	medium	607	10866	1967483	3241.32	57.68	3297	2523	216	387	0.0205969	0.0803257	0.0558093	0.0546986
AYK-21-1-0.22f_metabat_bin.42.contigs	d__Bacteria;p__Proteobacteria;c__Gammaproteobacteria;o__Pseudomonadales;f__Pseudomonadaceae;g__Pseudomonas_E;s__Pseudomonas_E fluorescens_BV	96.86	1.65	31.25	high	316	95550	5743708	18176.3	60.24	28693	15366	67	137	0.0353219	0.0572883	0.0622169	0.0248098
AYK-19-4-0.22f_metabat_bin.162.contigs	d__Bacteria;p__Proteobacteria;c__Gammaproteobacteria;o__Pseudomonadales;f__Pseudomonadaceae;g__Pseudomonas_E;s__Pseudomonas_E koreensis_C	97.97	1.28	0	high	171	239780	6204194	36281.8	59.96	64663	30137	26	59	0.015542	0.063317	0.0300872	0.0174784
AQK-20-0-3f_metabat_bin.71.contigs	d__Bacteria;p__Proteobacteria;c__Gammaproteobacteria;o__SLND01;f__SLND01;g__;s__	90.73	2.29	0	high	78	146776	2499403	32043.6	67.21	69816	30700	13	27	0.475389	0.0876708	0.0758237	0.0553053
AQK-20-0-3f_metabat_bin.149.contigs	d__Bacteria;p__Proteobacteria;c__Gammaproteobacteria;o__UBA1113;f__;g__;s__	59.88	0	0	medium	103	50771	1463471	14208.5	45	18775	11472	26	50	0.0614463	0.00752083	0.00510847	0.0107198
AQK-20-0-3f_metabat_bin.274.contigs	d__Bacteria;p__Proteobacteria;c__Gammaproteobacteria;o__UBA4486;f__UBA4486;g__;s__	85.17	3.55	3.7	medium	215	101591	3844835	17883	54.71	27465	13668	45	94	0.0249829	0.0124489	0.0166155	0.00462308
AQK-20-0-3f_metabat_bin.51.contigs	d__Bacteria;p__Proteobacteria;c__Gammaproteobacteria;o__UBA4486;f__UBA4486;g__;s__	90.32	3.19	46.15	high	102	132591	2367863	23214.3	49.85	36756	20418	21	41	0.289243	0.0295636	0.0116762	0.0131599
AYK-19-4-0.22f_metabat_bin.62.contigs	d__Bacteria;p__Proteobacteria;c__Gammaproteobacteria;o__UBA4486;f__UBA4486;g__;s__	89.24	4.47	10	medium	264	47260	2134788	8086.32	50.26	9989	5962	63	133	0.329768	0.0610996	0.0434243	0.0218822
AYK-20-3-3f_concoct_bin.40_sub.contigs	d__Bacteria;p__Proteobacteria;c__Gammaproteobacteria;o__UBA4575;f__UBA4575;g__;s__	83.15	1.75	12.5	medium	384	23554	2140715	5574.78	43.33	6571	4375	107	205	0.0119992	0.0700978	0.0481883	0.0203881
AYK-20-2-3f_concoct_bin.143_sub.contigs	d__Bacteria;p__Proteobacteria;c__Gammaproteobacteria;o__UBA4575;f__UBA4575;g__UBA4575;s__	87.28	4.31	5.26	medium	91	167803	3003296	33003.3	42.92	74834	28976	14	30	0.0228052	0.0406639	0.0338993	0.0122255
AQK-20-0-3f_metabat_bin.216.contigs	d__Bacteria;p__Proteobacteria;c__Gammaproteobacteria;o__Woeseiales;f__Woeseiaceae;g__;s__	88.3	9.01	46.51	medium	130	206343	3791989	29169.1	61.17	51432	28338	23	48	0.172239	0.0718425	0.0700891	0.0228404
AQK-20-0-3f_metabat_bin.324_sub.contigs	d__Bacteria;p__Proteobacteria;c__Gammaproteobacteria;o__Woeseiales;f__Woeseiaceae;g__;s__	77.4	2.97	10.71	medium	217	95391	3912859	18031.6	60.81	30458	15016	40	84	0.0626144	0.0327183	0.0300157	0.0167485
AYK-20-3-3f_metabat_bin.319.contigs	d__Bacteria;p__Proteobacteria;c__Gammaproteobacteria;o__Woeseiales;f__Woeseiaceae;g__;s__	78.29	4.34	4.17	medium	467	32988	3228652	6913.6	60.93	8171	5292	122	247	0.179144	0.061952	0.0405379	0.0242116
AYK-20-3-3f_metabat_bin.341.contigs	d__Bacteria;p__Proteobacteria;c__Gammaproteobacteria;o__Woeseiales;f__Woeseiaceae;g__UBA1844;s__	88.37	2.67	16.67	medium	233	93662	3311175	14211.1	57.83	24924	12243	40	88	0.0177966	0.0488121	0.0315722	0.0181467
AYK-21-2-3f_concoct_bin.171.contigs	d__Bacteria;p__Proteobacteria;c__Gammaproteobacteria;o__Woeseiales;f__Woeseiaceae;g__UBA1844;s__	75.97	9.63	25.53	medium	630	29455	3037352	4821.19	57.78	5717	3447	164	336	0.0197537	0.0479441	0.0304194	0.0143231
AYK-21-2-3f_metabat_bin.121.contigs	d__Bacteria;p__Proteobacteria;c__Gammaproteobacteria;o__Xanthomonadales;f__SZUA-36;g__;s__	91.65	5.39	6.06	medium	412	34560	3289401	7983.98	63.05	9797	6026	107	213	0.0444469	0.0772797	0.0562147	0.0332119
AYK-21-4-3f_metabat_bin.97.contigs	d__Bacteria;p__Proteobacteria;c__Gammaproteobacteria;o__Xanthomonadales;f__SZUA-36;g__;s__	78.44	3.91	9.52	medium	525	26474	2793368	5320.7	62.97	5940	3928	158	305	0.0444016	0.0867102	0.0584432	0.0356266
AQK-20-0-3f_metabat_bin.347.contigs	d__Bacteria;p__Proteobacteria;c__Gammaproteobacteria;o__Xanthomonadales;f__SZUA-36;g__JABDJL01;s__	89.36	2.93	30	medium	202	52709	2566432	12705.1	62.84	19824	10728	44	88	0.237534	0.157522	0.218395	0.0720518
AYK-20-3-3f_metabat_bin.182.contigs	d__Bacteria;p__Proteobacteria;c__Gammaproteobacteria;o__Xanthomonadales;f__SZUA-36;g__SZUA-36;s__	95.11	5.93	0	medium	125	194383	3722297	29778.4	51.45	57895	29310	23	46	0.0148195	0.0355591	0.0252163	0.0209823
AQK-20-0-3f_metabat_bin.168.contigs	d__Bacteria;p__Proteobacteria;c__Gammaproteobacteria;o__Xanthomonadales;f__Wenzhouxiangellaceae;g__GCA-2722315;s__	96.84	1.93	0	high	49	250740	3323755	67831.7	65.4	115947	63987	10	20	0.134402	0.0644908	0.0621434	0.0394093
AYK-20-3-3f_metabat_bin.50.contigs	d__Bacteria;p__Proteobacteria;c__Gammaproteobacteria;o__Xanthomonadales;f__Wenzhouxiangellaceae;g__GCA-2722315;s__	86.1	3.94	45.83	medium	308	62047	2928344	9507.61	63.66	12956	7313	65	141	0.0390769	0.111409	0.0636713	0.0557033
AYK-21-1-3f_metabat_bin.90_sub.contigs	d__Bacteria;p__Proteobacteria;c__Gammaproteobacteria;o__Xanthomonadales;f__Wenzhouxiangellaceae;g__GCA-2722315;s__	80.24	3.72	57.89	medium	460	27636	2797341	6081.18	63.56	7247	4193	118	248	0.0381718	0.109897	0.0690366	0.060905
AYK-21-2-3f_metabat_bin.99_sub.contigs	d__Bacteria;p__Proteobacteria;c__Gammaproteobacteria;o__Xanthomonadales;f__Wenzhouxiangellaceae;g__GCA-2722315;s__	76.15	6.49	62.5	medium	430	32948	2608287	6065.78	63.51	6934	4255	109	231	0.0322108	0.094644	0.0673505	0.0585713
WSX-19-0-0.22+3f_metabat_bin.116.contigs	d__Bacteria;p__Proteobacteria;c__Gammaproteobacteria;o__Xanthomonadales;f__Wenzhouxiangellaceae;g__GCA-2722315;s__	53.73	9.54	13.64	medium	444	30261	2818907	6348.89	64.49	7661	4688	117	237	0.0581937	0.0886508	0.10169	0.104667
AYK-19-4-0.22f_metabat_bin.87_sub.contigs	d__Bacteria;p__Proteobacteria;c__Gammaproteobacteria;o__Xanthomonadales;f__Wenzhouxiangellaceae;g__Wenzhouxiangella;s__	70.77	2.93	28.57	medium	486	25529	2711422	5579.06	60.13	6155	4149	142	280	0.0165003	0.058911	0.0456732	0.028958
AQK-20-0-3f_metabat_bin.295.contigs	d__Bacteria;p__Proteobacteria;c__Gammaproteobacteria;o__XN24;f__XN24;g__XN24;s__	82.75	1.9	22.22	medium	111	118779	2317184	20875.5	67.94	38019	18460	21	42	0.129883	0.269319	0.130785	0.0949651
AYK-20-3-3f_concoct_bin.238_sub.contigs	d__Bacteria;p__Proteobacteria;c__Gammaproteobacteria;o__XN24;f__XN24;g__XN24;s__	71.69	3.7	47.62	medium	279	48022	2220064	7957.22	67.37	13177	6287	49	111	0.0547732	0.185586	0.0935359	0.0578808
AYK-21-1-3f_metabat_bin.113.contigs	d__Bacteria;p__Proteobacteria;c__Gammaproteobacteria;o__XN24;f__XN24;g__XN24;s__	85.21	3.61	50	medium	264	49086	2415146	9148.28	67.65	13431	6786	57	120	0.113862	0.245228	0.11419	0.0741676
AYK-21-2-3f_concoct_bin.41_sub.contigs	d__Bacteria;p__Proteobacteria;c__Gammaproteobacteria;o__XN24;f__XN24;g__XN24;s__	86.44	5.82	44	medium	302	83021	2647981	8768.15	67.41	15444	7433	49	111	0.0790625	0.188518	0.0859094	0.0506784
AYK-21-2-3f_metabat_bin.28.contigs	d__Bacteria;p__Proteobacteria;c__Gammaproteobacteria;o__XN24;f__XN24;g__XN24;s__	82.02	2.46	35.71	medium	250	55865	2400994	9603.98	67.43	13240	7606	50	109	0.0542027	0.174021	0.0948144	0.0619952
AYK-21-3-3f_concoct_bin.150_sub.contigs	d__Bacteria;p__Proteobacteria;c__Gammaproteobacteria;o__XN24;f__XN24;g__XN24;s__	68.42	5.68	28.12	medium	416	27565	2076841	4992.41	67.43	6017	3603	103	217	0.0578769	0.191081	0.101661	0.0600476
AYK-21-3-3f_metabat_bin.106_sub.contigs	d__Bacteria;p__Proteobacteria;c__Gammaproteobacteria;o__XN24;f__XN24;g__XN24;s__	90.43	6.11	48.72	medium	212	95670	2592705	12229.7	67.76	18472	10293	40	87	0.102136	0.217116	0.0997545	0.0598375
AYK-21-4-0.22f_metabat_bin.42.contigs	d__Bacteria;p__Proteobacteria;c__Gammaproteobacteria;o__XN24;f__XN24;g__XN24;s__	85.79	6.73	35.29	medium	325	39987	2457750	7562.31	67.78	10199	5321	76	162	0.096837	0.235817	0.102948	0.0670679
AYK-21-4-3f_concoct_bin.134_sub.contigs	d__Bacteria;p__Proteobacteria;c__Gammaproteobacteria;o__XN24;f__XN24;g__XN24;s__	80.56	5.39	16.67	medium	365	44726	2370030	6493.23	67.2	9445	4567	67	155	0.0503924	0.157115	0.0842068	0.0506037
AYK-21-4-3f_metabat_bin.9.contigs	d__Bacteria;p__Proteobacteria;c__Gammaproteobacteria;o__XN24;f__XN24;g__XN24;s__	90.18	5.55	57.14	medium	223	90590	2737275	12274.8	67.7	20001	9683	41	90	0.0930534	0.208215	0.0973859	0.0583183
WSX-20-0-0.22+3f_metabat_bin.28.contigs	d__Bacteria;p__Proteobacteria;c__Zetaproteobacteria;o__Mariprofundales;f__Mariprofundaceae;g__Ghiorsea;s__	85.9	0	0	medium	140	58414	1843926	13170.9	47.4	18334	9774	32	64	0.00437371	0.0167236	0.0266215	0.0944897
AQK-20-0-3f_metabat_bin.397.contigs	d__Bacteria;p__Sumerlaeota;c__Sumerlaeia;o__MVZB01;f__MVZB01;g__;s__	97.19	2.25	0	high	31	517060	4681821	151026	62.56	279903	120851	6	13	0.161083	0.076882	0.0534906	0.0442064
AQK-20-0-3f_metabat_bin.400.contigs	d__Bacteria;p__Sumerlaeota;c__Sumerlaeia;o__SLMS01;f__;g__;s__	84.27	0	0	medium	134	131999	3531538	26354.8	44.85	43776	21834	28	57	0.0256994	0.0052745	0.00536694	0.00136463
AYK-19-4-3f_metabat_bin.102.contigs	d__Bacteria;p__Verrucomicrobiota;c__Verrucomicrobiae;o__Chthoniobacterales;f__JACTMZ01;g__JACTMZ01;s__	89.63	9.83	59.09	medium	308	33322	2106772	6840.17	62.55	8363	5342	79	160	0.0170149	0.0637736	0.0601393	0.00975603
AQK-20-0-3f_metabat_bin.142.contigs	d__Bacteria;p__Verrucomicrobiota;c__Verrucomicrobiae;o__Opitutales;f__;g__;s__	95.78	4.05	16.67	high	226	124659	5889563	26060	63.95	40545	22422	47	97	0.0328063	0.0299915	0.0444455	0.00771974
AYK-21-1-3f_metabat_bin.143.contigs	d__Bacteria;p__Verrucomicrobiota;c__Verrucomicrobiae;o__Opitutales;f__;g__;s__	85.51	2.7	50	medium	496	23742	2890145	5826.91	57.53	6439	4467	146	281	0.00426442	0.0411701	0.0239637	0.0045836
JYH-20-3-0.22+3f_metabat_bin.183.contigs	d__Bacteria;p__Verrucomicrobiota;c__Verrucomicrobiae;o__Opitutales;f__;g__;s__	87.09	2.74	12.5	medium	312	115475	3945415	12645.6	57.75	18744	9867	68	138	0.00727022	0.0234843	0.0442778	0.00617079
AYK-19-2-0.22f_concoct_bin.65.contigs	d__Bacteria;p__Verrucomicrobiota;c__Verrucomicrobiae;o__Opitutales;f__DSM-45221;g__UBA7441;s__	56.61	0.14	0	medium	458	9082	1515759	3309.52	58.03	3385	2602	165	292	0.425222	5.12358	0.298546	0.137268
AYK-19-2-3f_metabat_bin.74.contigs	d__Bacteria;p__Verrucomicrobiota;c__Verrucomicrobiae;o__Opitutales;f__DSM-45221;g__UBA7441;s__	97.3	0.68	0	high	232	63622	2851780	12292.2	57.6	18159	10300	47	101	0.217081	2.53198	0.130148	0.0783043
AYK-19-4-0.22f_metabat_bin.13.contigs	d__Bacteria;p__Verrucomicrobiota;c__Verrucomicrobiae;o__Opitutales;f__DSM-45221;g__UBA7441;s__	98.65	0	0	high	256	100810	3103580	12123.4	57.45	18929	8607	48	109	0.193007	2.21868	0.131789	0.0844747
AYK-20-1-0.22f_metabat_bin.74.contigs	d__Bacteria;p__Verrucomicrobiota;c__Verrucomicrobiae;o__Opitutales;f__DSM-45221;g__UBA7441;s__	98.65	0.9	50	high	246	99790	3668329	14911.9	56.85	23296	12771	45	97	0.16518	1.78623	0.128098	0.0690711
AYK-20-1-3f_metabat_bin.14.contigs	d__Bacteria;p__Verrucomicrobiota;c__Verrucomicrobiae;o__Opitutales;f__DSM-45221;g__UBA7441;s__	97.3	1.69	33.33	high	250	82739	3388531	13554.1	56.96	21025	10631	49	104	0.176453	1.91467	0.141944	0.0689032
AYK-20-2-0.22f_metabat_bin.32.contigs	d__Bacteria;p__Verrucomicrobiota;c__Verrucomicrobiae;o__Opitutales;f__DSM-45221;g__UBA7441;s__	98.65	0.68	0	high	257	104591	3444276	13401.9	56.85	21236	10469	47	105	0.180705	1.91807	0.158297	0.0778353
AYK-20-2-3f_metabat_bin.90.contigs	d__Bacteria;p__Verrucomicrobiota;c__Verrucomicrobiae;o__Opitutales;f__DSM-45221;g__UBA7441;s__	97.83	0.68	0	high	215	64141	2722522	12662.9	57.52	21218	9998	41	87	0.220166	2.62925	0.15227	0.0786531
AYK-20-3-0.22f_metabat_bin.102.contigs	d__Bacteria;p__Verrucomicrobiota;c__Verrucomicrobiae;o__Opitutales;f__DSM-45221;g__UBA7441;s__	97.3	2.7	25	high	206	108192	3297962	16009.5	57.18	26212	13943	43	86	0.189684	2.03059	0.172036	0.0819345
AYK-20-3-3f_concoct_bin.198.contigs	d__Bacteria;p__Verrucomicrobiota;c__Verrucomicrobiae;o__Opitutales;f__DSM-45221;g__UBA7441;s__	98.65	2.27	77.78	high	423	68835	4014401	9490.31	56.67	16355	7660	75	166	0.134973	1.40758	0.105752	0.0599914
AYK-21-1-0.22f_metabat_bin.57.contigs	d__Bacteria;p__Verrucomicrobiota;c__Verrucomicrobiae;o__Opitutales;f__DSM-45221;g__UBA7441;s__	97.3	2.03	33.33	high	334	60618	3562226	10665.3	56.98	16406	7787	60	141	0.164706	1.7824	0.124659	0.0743256
AYK-21-1-3f_metabat_bin.167.contigs	d__Bacteria;p__Verrucomicrobiota;c__Verrucomicrobiae;o__Opitutales;f__DSM-45221;g__UBA7441;s__	97.3	0.68	0	high	330	60563	3482335	10552.5	56.9	17907	7962	65	139	0.174227	1.82117	0.12897	0.0779517
AYK-21-2-0.22f_metabat_bin.42.contigs	d__Bacteria;p__Verrucomicrobiota;c__Verrucomicrobiae;o__Opitutales;f__DSM-45221;g__UBA7441;s__	97.3	2.7	50	high	327	56883	3452750	10558.9	56.98	15384	8156	67	142	0.168266	1.80538	0.131341	0.0820365
AYK-21-2-3f_metabat_bin.168.contigs	d__Bacteria;p__Verrucomicrobiota;c__Verrucomicrobiae;o__Opitutales;f__DSM-45221;g__UBA7441;s__	98.65	3.6	50	high	350	97918	3598230	10280.7	57	15297	7570	65	150	0.167247	1.75173	0.120836	0.0669866
AYK-21-3-0.22f_metabat_bin.79.contigs	d__Bacteria;p__Verrucomicrobiota;c__Verrucomicrobiae;o__Opitutales;f__DSM-45221;g__UBA7441;s__	97.3	2.03	66.67	high	334	79875	3518309	10533.9	56.99	15242	7638	62	144	0.164387	1.83411	0.121116	0.0770897
AYK-21-3-3f_concoct_bin.62.contigs	d__Bacteria;p__Verrucomicrobiota;c__Verrucomicrobiae;o__Opitutales;f__DSM-45221;g__UBA7441;s__	97.97	4.05	50	high	771	63959	6381910	8277.44	55.61	14275	6154	129	303	0.0765073	0.618353	0.06965	0.0391985
AYK-21-4-0.22f_metabat_bin.13.contigs	d__Bacteria;p__Verrucomicrobiota;c__Verrucomicrobiae;o__Opitutales;f__DSM-45221;g__UBA7441;s__	95.95	1.35	50	high	287	63956	3366135	11728.7	57.13	17863	8754	56	122	0.201142	1.96378	0.181348	0.0904639
AYK-21-4-3f_concoct_bin.0.contigs	d__Bacteria;p__Verrucomicrobiota;c__Verrucomicrobiae;o__Opitutales;f__DSM-45221;g__UBA7441;s__	98.65	4.9	33.33	high	858	71365	7275306	8479.38	55.33	13655	6412	144	338	0.0531815	0.493024	0.0465175	0.0295892
JYH-20-3-0.22+3f_metabat_bin.132.contigs	d__Bacteria;p__Verrucomicrobiota;c__Verrucomicrobiae;o__Opitutales;f__DSM-45221;g__UBA7441;s__	88.29	1.35	0	medium	260	48878	2541330	9774.35	57.36	13981	7492	58	121	0.2538	2.86208	0.176061	0.0792472
AYK-19-4-0.22f_concoct_bin.107_sub.contigs	d__Bacteria;p__Verrucomicrobiota;c__Verrucomicrobiae;o__Opitutales;f__DSM-45221;g__WN38;s__	80.97	4.26	50	medium	705	20534	3244814	4602.57	57.01	5153	3292	193	389	0.0221969	0.0632826	0.0348816	0.0532604
AYK-19-4-0.22f_metabat_bin.21_sub.contigs	d__Bacteria;p__Verrucomicrobiota;c__Verrucomicrobiae;o__Opitutales;f__DSM-45221;g__WN38;s__	76.1	6.08	66.67	medium	394	23393	2308987	5860.37	56.64	6339	4566	120	228	0.0260451	0.195961	0.0500289	0.100673
AYK-20-1-3f_concoct_bin.64_sub.contigs	d__Bacteria;p__Verrucomicrobiota;c__Verrucomicrobiae;o__Opitutales;f__DSM-45221;g__WN38;s__	88.16	6.21	52.63	medium	724	32755	4083579	5640.3	55.15	7135	4077	176	365	0.0198284	0.0924715	0.0246322	0.0315356
AYK-20-2-0.22f_metabat_bin.20.contigs	d__Bacteria;p__Verrucomicrobiota;c__Verrucomicrobiae;o__Opitutales;f__DSM-45221;g__WN38;s__	95.19	4.41	57.14	high	285	75776	3333789	11697.5	55.82	17950	9247	53	118	0.0258276	0.138872	0.0457884	0.0931231
AYK-20-2-3f_concoct_bin.48_sub.contigs	d__Bacteria;p__Verrucomicrobiota;c__Verrucomicrobiae;o__Opitutales;f__DSM-45221;g__WN38;s__	80	6.47	75	medium	590	20227	2874149	4871.44	56.63	6033	3408	150	309	0.0224307	0.0644721	0.0393024	0.0628732
AYK-20-2-3f_metabat_bin.18.contigs	d__Bacteria;p__Verrucomicrobiota;c__Verrucomicrobiae;o__Opitutales;f__DSM-45221;g__WN38;s__	96.62	4.9	12.5	high	162	98722	3325904	20530.3	54.1	39766	20059	26	55	0.0440754	0.109664	0.0714544	0.0528022
AYK-20-2-3f_metabat_bin.184.contigs	d__Bacteria;p__Verrucomicrobiota;c__Verrucomicrobiae;o__Opitutales;f__DSM-45221;g__WN38;s__	97.97	2.03	0	high	142	117983	3119774	21970.2	54	40226	22384	26	50	0.0167587	0.0603634	0.027561	0.0470975
AYK-20-3-3f_metabat_bin.275.contigs	d__Bacteria;p__Verrucomicrobiota;c__Verrucomicrobiae;o__Opitutales;f__DSM-45221;g__WN38;s__	84.52	2.7	40	medium	385	32234	2515934	6534.89	54.51	7520	4718	111	216	0.0249799	0.102141	0.0564577	0.0565826
AYK-21-2-0.22f_concoct_bin.58_sub.contigs	d__Bacteria;p__Verrucomicrobiota;c__Verrucomicrobiae;o__Opitutales;f__DSM-45221;g__WN38;s__	75.85	3.63	50	medium	565	30501	2911602	5153.28	54.31	6127	3672	146	297	0.0493103	0.124313	0.115455	0.421117
AQK-20-0-3f_metabat_bin.38.contigs	d__Bacteria;p__Verrucomicrobiota;c__Verrucomicrobiae;o__Opitutales;f__JABSRG01;g__;s__	97.97	1.35	0	high	84	247957	3632677	43246.2	55.75	78909	37951	14	30	0.0559853	0.0283844	0.00498162	0.00467569
AYK-20-2-3f_metabat_bin.239.contigs	d__Bacteria;p__Verrucomicrobiota;c__Verrucomicrobiae;o__Opitutales;f__JABSRG01;g__;s__	95.95	2.03	0	high	123	177732	3739385	30401.5	55.61	65972	38986	19	37	0.0512956	0.0463918	0.0267393	0.0153592
AQK-20-0-3f_metabat_bin.116.contigs	d__Bacteria;p__Verrucomicrobiota;c__Verrucomicrobiae;o__Opitutales;f__Opitutaceae;g__ER46;s__	98.63	2.05	0	high	177	203601	4912395	27753.6	65.02	55865	26486	29	63	0.190585	0.0480155	0.051588	0.0155487
AQK-20-0-3f_metabat_bin.207.contigs	d__Bacteria;p__Verrucomicrobiota;c__Verrucomicrobiae;o__Opitutales;f__Opitutaceae;g__M30B9;s__	84.13	2.1	0	medium	317	52972	3356389	10588	61.96	15438	8164	71	147	0.0309647	0.0276249	0.0319254	0.00599735
JYH-20-3-0.22+3f_metabat_bin.179.contigs	d__Bacteria;p__Verrucomicrobiota;c__Verrucomicrobiae;o__Opitutales;f__Opitutaceae;g__M30B9;s__M30B9 sp018402455	89.11	2.05	33.33	medium	254	96185	4129817	16259.1	61.54	26747	13767	48	100	0.0257226	0.0307388	0.0654686	0.0160811
AQK-20-0-3f_concoct_bin.78_sub.contigs	d__Bacteria;p__Verrucomicrobiota;c__Verrucomicrobiae;o__Opitutales;f__Opitutaceae;g__Pelagicoccus;s__	96.9	3.38	0	high	375	85822	5910787	15762.1	61.39	21657	12908	77	165	0.0244237	0.0228952	0.0192612	0.00988217
JYH-20-3-0.22+3f_metabat_bin.254.contigs	d__Bacteria;p__Verrucomicrobiota;c__Verrucomicrobiae;o__Opitutales;f__T3Sed10-336;g__T3Sed10-336;s__	57.95	1.05	33.33	medium	311	64475	3546548	11403.7	59.63	15165	9373	69	144	0.0327895	0.0300724	0.0590308	0.00767371
AQK-20-0-3f_metabat_bin.412.contigs	d__Bacteria;p__Verrucomicrobiota;c__Verrucomicrobiae;o__Opitutales;f__UBA1977;g__;s__	97.3	1.35	33.33	high	9	475178	2201447	244605	47.62	349010	225401	3	5	0.0780144	0.0065052	0.00192104	0.0040345
AQK-20-0-3f_concoct_bin.173_sub.contigs	d__Bacteria;p__Verrucomicrobiota;c__Verrucomicrobiae;o__Opitutales;f__UBA2995;g__UBA2995;s__	91.67	6.76	0	medium	290	179555	6336309	21849.3	49.6	51784	20404	39	87	0.031793	0.0125209	0.0101447	0.004831
AQK-20-0-3f_metabat_bin.231.contigs	d__Bacteria;p__Verrucomicrobiota;c__Verrucomicrobiae;o__Opitutales;f__UBA2995;g__UBA2995;s__	94.37	4.73	25	high	340	113003	5677073	16697.3	55.61	26663	13363	59	135	0.0271627	0.0310754	0.0817694	0.00126054
AYK-21-1-3f_concoct_bin.117_sub.contigs	d__Bacteria;p__Verrucomicrobiota;c__Verrucomicrobiae;o__Opitutales;f__Verruco-01;g__CK1056;s__	58.4	1.72	25	medium	569	14676	2200267	3866.9	54.3	4115	2948	181	340	0.00551641	0.0404757	0.0044516	0.0039376
AQK-20-0-3f_metabat_bin.297.contigs	d__Bacteria;p__Verrucomicrobiota;c__Verrucomicrobiae;o__Pedosphaerales;f__AAA164-E04;g__;s__	91.55	0.04	0	high	477	65262	5114770	10722.8	56.77	15364	8327	103	218	0.0316405	0.034983	0.0116672	0.00737605
AYK-20-2-3f_concoct_bin.217_sub.contigs	d__Bacteria;p__Verrucomicrobiota;c__Verrucomicrobiae;o__Pedosphaerales;f__AAA164-E04;g__;s__	78.19	1.76	16.67	medium	857	24279	3970030	4632.47	48.83	5211	3498	248	484	0.0162007	0.0373546	0.0446588	0.00384916
AYK-20-2-3f_metabat_bin.113.contigs	d__Bacteria;p__Verrucomicrobiota;c__Verrucomicrobiae;o__Pedosphaerales;f__AAA164-E04;g__;s__	94.59	0.21	75	high	545	109683	6007588	11023.1	56.51	16598	8420	109	234	0.0254037	0.0294107	0.0121307	0.00879968
AQK-20-0-3f_metabat_bin.110_sub.contigs	d__Bacteria;p__Verrucomicrobiota;c__Verrucomicrobiae;o__Pedosphaerales;f__JAHEOI01;g__;s__	79.31	4.23	17.65	medium	600	22959	3545889	5909.81	50.63	6626	4351	169	336	0.0617739	0.0586906	0.0921571	0.0114505
AQK-20-0-3f_metabat_bin.242.contigs	d__Bacteria;p__Verrucomicrobiota;c__Verrucomicrobiae;o__Pedosphaerales;f__JAHEOI01;g__;s__	93.92	2.03	0	high	223	225807	8250364	36997.1	61.67	61577	38062	43	87	0.0172879	0.0127309	0.0118148	0.00289369
AYK-20-2-3f_concoct_bin.6_sub.contigs	d__Bacteria;p__Verrucomicrobiota;c__Verrucomicrobiae;o__Verrucomicrobiales;f__Akkermansiaceae;g__;s__	60.19	2.72	100	medium	865	18082	3647364	4216.61	66.21	4622	3094	255	501	0.0180853	0.0524032	0.0347712	0.00557872
AYK-20-2-3f_metabat_bin.211.contigs	d__Bacteria;p__Verrucomicrobiota;c__Verrucomicrobiae;o__Verrucomicrobiales;f__Akkermansiaceae;g__;s__	85.83	2.04	0	medium	330	56186	3581481	10853	65.42	15384	8313	71	147	0.0230292	0.0584978	0.0427967	0.0087522
AYK-20-3-3f_metabat_bin.148.contigs	d__Bacteria;p__Verrucomicrobiota;c__Verrucomicrobiae;o__Verrucomicrobiales;f__Akkermansiaceae;g__;s__	96.73	1.7	0	high	255	84034	3920594	15374.9	45.74	22273	12476	51	110	0.0035818	0.0198575	0.0175503	0.00304866
[truncated: 26 more rows]

## Sheet: Table S4
Supplementary Table 4. Counts and taxonomy of MAGs of the genera found in the water of all four high-altitude pristine saline lakes in the Altun mountain
[truncated: 15 more rows]

[truncated: 2 more sheets: Table S5, Table S6]
